# Supplementary material for: Transcriptome-wide map of m6A circRNAs identified in a rat model of hypoxia mediated pulmonary hypertension
Source: BMC Genomics. 2020 Jan 13;21:39. doi: 10.1186/s12864-020-6462-y (PMC6958941; doi:10.1186/s12864-020-6462-y)
Supplement: Supplementary file 2 — Additional file 2: Data S2. Differentially expressed m6A abundance linked with differentially expressed circRNAs abundance. [file 12864_2020_6462_MOESM2_ESM.xlsx]

## Sheet: methy.up&exp.up
up.HPH_vs_N differentially methylated RNA sites
bed format information of differentially methylated RNA sites					differentially methylated RNA		comparison information
chrom	txStart	txEnd	Peak ID	score	Peak_length	circRNA	Foldchange	P_value	FDR	best_transcript	GeneName	Catalog	predicted_sequence_length
chr10	58980101	58980360	1930	8.40011	259	chr10:58949373-58986263+	436.6	3.98006e-09	5.47905e-08	NM_022690	Ube2g1	sense overlapping	36891
chr14	2928721	2929100	3625	8.39805	379	chr14:2924851-2963683+	510	3.99903e-09	5.47905e-08	NM_001271410	Evi5	sense overlapping	38833
chr2	3807341	3807720	6356	7.85897	379	chr2:3775262-3854990+	59.1688	1.38367e-08	1.19789e-07	XM_003749161	Mctp1	exonic	79729
chr1	122506501	122506840	710	5.16474	339	chr1:122506492-122513007+	21.2558	6.84314e-06	4.07528e-05	XR_350364	LOC102552061	sense overlapping	6516
chr14	43336701	43337080	3853	7.91308	379	chr14:43335169-43349319-	126.67	1.22157e-08	1.09098e-07	NM_001017452	Nsun7	sense overlapping	14151
chr2	4156874	4157018	6361	7.81269	144	chr2:4141727-4158446-	38.7045	1.53924e-08	1.29298e-07	NM_001106400	Ankrd32	exonic	1236
chr20	24094941	24095160	7812	8.40253	219	chr20:24076616-24095881+	405.6	3.95795e-09	5.47905e-08	NM_001107625	Rtkn2	antisense	19266
chr11	91286621	91287000	2730	8.39225	379	chr11:91268325-91288991-	1148.8	4.05272e-09	5.47905e-08	NM_053842	Mapk1	sense overlapping	20667
chr8	59048661	59049040	12482	7.59813	379	chr8:59016118-59057368-	31.1628	2.5227e-08	1.94128e-07	XM_343394	Scaper	exonic	41251
chr14	19291441	19291820	3722	8.40248	379	chr14:19289124-19303139+	369.2	3.95836e-09	5.47905e-08	NM_001105999	Ankrd17	sense overlapping	14016
chr14	23541961	23542201	3747	7.86355	240	chr14:23532187-23556159+	150.482	1.36915e-08	1.18847e-07	NM_001004098	Cenpc	exonic	1977
chr6	34273341	34273880	10854	8.41264	539	chr6:34257361-34284419+	223.5	3.86684e-09	5.47905e-08	XM_343020	Lclat1	sense overlapping	27059
chr19	32267241	32267620	6084	8.4051	379	chr19:32266140-32272378+	314	3.93464e-09	5.47905e-08	XM_214648	N4bp1	exonic	6239
chr7	114316601	114316920	12016	7.40644	319	chr7:114311939-114339580-	38.2873	3.92244e-08	2.87111e-07	NM_021597	Ago2	sense overlapping	27642
chr10	20581641	20581860	1747	8.25587	219	chr10:20580199-20593838-	829	5.54796e-09	6.75543e-08	XM_002727761	Wwc1	exonic	13640
chr6	60148321	60148700	10966	8.40176	379	chr6:60146990-60169804+	387.5	3.96493e-09	5.47905e-08	XM_003750139	Asap2	exonic	22815
chr6	137630501	137630760	11348	8.40461	259	chr6:137621370-137632281-	343.9	3.93901e-09	5.47905e-08	XM_001068155	Dicer1	exonic	10912
chr6	64206281	64206720	10985	8.09863	439	chr6:64153106-64209376-	80.4651	7.96833e-09	8.12577e-08	NM_001108708	Snx13	antisense	56271
chr15	87968041	87968300	4577	8.39494	259	chr15:87949621-87974089+	710	4.02777e-09	5.47905e-08	NM_001001515	Lmo7	sense overlapping	24469
chr2	277603761	277604140	7608	8.40102	379	chr2:277602056-277607112-	407.7	3.9717e-09	5.47905e-08	NM_001271361	Siat7E	intronic	5057
chr15	55653461	55653840	4452	7.75053	379	chr15:55622658-55670085-	770.2	1.77609e-08	1.45472e-07	NM_134367	Ppp3cc	sense overlapping	47428
chr6	153150141	153150520	11428	8.3967	379	chr6:153126106-153205888+	576	4.01146e-09	5.47905e-08	XM_002729743	RGD1565705	sense overlapping	79783
chr3	167659011	167659020	8786	7.78316	9	chr3:167659012-167672204-	82.2906	1.64754e-08	1.36286e-07	NM_001106543	Ncoa5	exonic	655
chr13	49597061	49597169	3231	7.78722	108	chr13:49586189-49597169+	67.5238	1.63221e-08	1.35225e-07	NM_001107171	Ccnt2	sense overlapping	10981
chr1	231959301	231959520	1288	7.60743	219	chr1:231957696-231960157+	49.7341	2.46928e-08	1.90484e-07	XM_219560	Hnrnpul2	exonic	2462
chr3	66565281	66565660	8270	8.40437	379	chr3:66560636-66576161-	400.3	3.9412e-09	5.47905e-08	NM_001107811	Gpr155	sense overlapping	15526
chr3	110977661	110978040	8479	8.3947	379	chr3:110961346-110981024-	769.8	4.02992e-09	5.47905e-08	XM_342491	Ryr3	exonic	19679
chr11	38223892	38224000	2457	7.19079	108	chr11:38218827-38237366+	11.1413	6.44475e-08	4.54193e-07	NM_001108315	Ttc3	exonic	930
chr17	61959581	61959880	5389	8.42185	299	chr17:61955338-61968955+	167	3.7857e-09	5.47905e-08	XM_225473	Mpp7	exonic	13618
chr2	82495521	82495780	6655	8.40677	259	chr2:82485537-82519337-	289.5	3.91947e-09	5.47905e-08	XM_345169	Zfr	exonic	33801
chr20	24916141	24916380	7820	8.41417	239	chr20:24912036-24946954-	207.6	3.85331e-09	5.47905e-08	NM_001191719	Jmjd1c	sense overlapping	34919
chr2	3082301	3082680	6344	8.17107	379	chr2:3065709-3096369-	607.6	6.74415e-09	7.33553e-08	ENSRNOT00000036547	Fam81b	sense overlapping	30661
chr1	274826401	274826780	1553	8.40467	379	chr1:274819110-274832489+	777	3.93848e-09	5.47905e-08	NM_019349	Slk	sense overlapping	13380
chr3	155921401	155921880	8715	8.40576	479	chr3:155904197-155938942-	313	3.92861e-09	5.47905e-08	XR_591791	LOC103691937	sense overlapping	34746
chr5	121577061	121577400	10368	8.39645	339	chr5:121577030-121603507-	596.3	4.01373e-09	5.47905e-08	NM_001191574	Dock7	sense overlapping	26478
chr8	103298581	103299080	12731	7.03554	499	chr8:103286942-103315675-	79.212	9.2142e-08	6.36736e-07	NM_001305240	Xrn1	antisense	28734
chr9	37695605	37695640	13095	8.38319	35	chr9:37693869-37695872-	1148.7	4.13821e-09	5.51852e-08	ENSRNOT00000017235	Dst	exonic	813
chr10	81585481	81585860	2073	8.40317	379	chr10:81558623-81589171+	358.9	3.95209e-09	5.47905e-08	NM_001108290	Spag9	sense overlapping	30549
chr7	95130243	95130381	11939	8.09254	138	chr7:95126034-95158278-	162.263	8.08084e-09	8.12577e-08	NM_057104	Enpp2	exonic	1188
chr2	3083381	3083760	6345	7.80176	379	chr2:3065709-3096369-	245.328	1.57847e-08	1.31906e-07	ENSRNOT00000036547	Fam81b	sense overlapping	30661
chr14	21501741	21502300	3734	8.4098	559	chr14:21466856-21516378+	247	3.89223e-09	5.47905e-08	NM_012684	Smr3b	antisense	49523
chr15	56693781	56694200	4459	8.39889	419	chr15:56656540-56694860+	478	3.99122e-09	5.47905e-08	XR_595655	LOC103693702	sense overlapping	38321
chr7	58380041	58380098	11740	8.39969	57	chr7:58376868-58380098+	447.2	3.98393e-09	5.47905e-08	ENSRNOT00000005541	Zfc3h1	intronic	3231
chr5	82320661	82320960	10216	8.09788	299	chr5:82289732-82335175-	100.316	7.98211e-09	8.12577e-08	ENSRNOT00000002083	Fkbp15	sense overlapping	45444
chr4	8082521	8082900	8928	7.78768	379	chr4:8073698-8155812+	53.5	1.63048e-08	1.3515e-07	NM_001106575	Srpk2	sense overlapping	82115
chr5	20138101	20138360	9935	8.41567	259	chr5:20095299-20142081+	186.2	3.83996e-09	5.47905e-08			intergenic	46783
chr10	48251241	48251480	1858	8.40887	239	chr10:48251089-48273687+	334.2	3.90063e-09	5.47905e-08	XR_594718	Specc1	sense overlapping	22599
chr17	11622710	11622840	5109	8.39902	130	chr17:11610156-11622899-	474.9	3.99006e-09	5.47905e-08	NM_139098	Ddx46	exonic	1149
chr1	254986181	254986440	1422	7.51798	259	chr1:254962437-254995770+	45.1929	3.03403e-08	2.28438e-07	XM_219778	RGD1310016	exonic	33334
chr2	19797741	19797980	6446	7.61224	239	chr2:19795928-19861421-	64.3333	2.44207e-08	1.89109e-07	NM_001109505	Atg10	sense overlapping	65494
chr6	102930081	102930192	11149	8.39206	111	chr6:102930082-102934160+	1221.3	4.05453e-09	5.47905e-08	NM_001108029	Arid4a	exonic	268
chr10	88589701	88590000	2139	7.93962	299	chr10:88586397-88590845-	122.4	1.14917e-08	1.05177e-07	NM_012747	Stat3	sense overlapping	4449
chr5	148661161	148661520	10532	8.42908	359	chr5:148650742-148712956-	154.4	3.72322e-09	5.47905e-08	NM_001107982	Zmym4	sense overlapping	62215
chr5	78120061	78120360	10191	8.39605	299	chr5:78091953-78130900-	146.8	4.01743e-09	5.47905e-08	XM_216388	RGD1308958	exonic	38948
chr12	21585601	21585860	2865	8.40088	259	chr12:21576499-21586497-	421.6	3.973e-09	5.47905e-08	XR_595282	LOC102551138	sense overlapping	9999
chr3	121186101	121186480	8538	8.4078	379	chr3:121178034-121188981+	279	3.91025e-09	5.47905e-08	NM_031664	Slc28a2	sense overlapping	10948
chr5	106650941	106651160	10288	8.39922	219	chr5:106649806-106688883-	147.9	3.98826e-09	5.47905e-08	NM_001106666	Bnc2	sense overlapping	39078
chr3	2010281	2010700	7992	7.91469	419	chr3:1972019-2020352-	71.7273	1.21706e-08	1.09098e-07	NM_001108572	Ehmt1	sense overlapping	48334
chr10	52406821	52407100	1878	8.41172	279	chr10:52400880-52407401-	246.9	3.87506e-09	5.47905e-08	ENSRNOT00000005583	Dnah9	sense overlapping	6522
chr1	17057141	17057440	111	8.4132	299	chr1:17036341-17115108+	244.8	3.86193e-09	5.47905e-08	NM_001277694	Map3k5	sense overlapping	78768
chr15	90982041	90982240	4589	8.42165	199	chr15:90973513-90983408-	185.2	3.78746e-09	5.47905e-08			intergenic	9896
chr4	6179961	6180240	8904	8.40127	279	chr4:6159828-6190044+	432.1	3.96947e-09	5.47905e-08	XM_003749673	LOC502710	exonic	30217
chr6	137631061	137631440	11349	8.40138	379	chr6:137621370-137632281-	407.8	3.96841e-09	5.47905e-08	XM_001068155	Dicer1	exonic	10912
chr4	239061401	239061740	9800	8.38469	339	chr4:239043568-239063675+	143.7	4.1239e-09	5.50549e-08	NM_001106626	Aebp2	sense overlapping	20108
chr2	19843001	19843240	6447	7.51497	239	chr2:19795928-19861421-	87.4467	3.05511e-08	2.29034e-07	NM_001109505	Atg10	sense overlapping	65494
chr20	6811421	6811800	7677	8.10515	379	chr20:6774712-6850783-	57.1316	7.84968e-09	8.12577e-08	NM_001008832	RT1-CE1	intronic	76072
chr10	11878941	11879320	1693	8.40597	379	chr10:11838356-11893122+	316.3	3.92676e-09	5.47905e-08	XM_002727695	LOC100362470	sense overlapping	54767
chr1	282115341	282115720	1582	8.06898	379	chr1:282102107-282144042+	571	8.53143e-09	8.41096e-08	NM_001013155	Shoc2	sense overlapping	41936
chr14	33331101	33331480	3783	8.40339	379	chr14:33242619-33333722-	354.4	3.95008e-09	5.47905e-08	NM_001170601	Srp72	sense overlapping	91104
chr13	101916021	101916460	3527	8.40744	439	chr13:101909680-101939762-	281	3.91346e-09	5.47905e-08	NM_001109079	Kif26b	sense overlapping	30083
chr17	7636641	7636900	5092	6.83324	259	chr17:7636532-7637168-	8.77886	1.46811e-07	9.87432e-07	ENSRNOT00000025096	Naa35	intronic	637
chrX	99611701	99612160	13985	7.38757	459	chrX:99599629-99618614+	16.9576	4.09668e-08	2.98629e-07			intergenic	18986
chr17	21222841	21223180	5161	8.3994	339	chr17:21184044-21248142+	452.7	3.9866e-09	5.47905e-08	NM_012726	Atxn1	sense overlapping	64099
chr15	97341768	97341780	4611	8.41885	12	chr15:97333131-97342948-	187.3	3.81198e-09	5.47905e-08	NM_001106055	Mycbp2	exonic	1024
chr10	71315540	71315612	2039	8.39409	72	chr10:71313431-71321936-	735.8	4.03563e-09	5.47905e-08	NM_001012141	Tada2a	exonic	468
chr8	497621	498000	12209	8.23169	379	chr8:438450-516149+	1558.3	5.86552e-09	6.88221e-08	NM_023956	Gucy1a2	sense overlapping	77700
chr4	2614731	2614829	8882	8.39527	98	chr4:2599041-2617024+	653.8	4.02462e-09	5.47905e-08	ENSRNOT00000015232	Ube3c	exonic	902

## Sheet: methy.down&exp.down
down.HPH_vs_N differentially methylated RNA sites
bed format information of differentially methylated RNA sites					differentially methylated RNA		comparison information
chrom	txStart	txEnd	Peak ID	score	Peak_length	circRNA	Foldchange	P_value	FDR	best_transcript	GeneName	Catalog	predicted_sequence_length
chr14	113514381	113514760	4189	7.88205	379	chr14:113479414-113524827+	36.4057	1.31204e-08	1.14688e-07	XM_223709	Ccdc88a	exonic	45414
chr1	10473501	10473880	79	7.62251	379	chr1:10464165-10477393-	35.0471	2.38502e-08	1.85995e-07	NM_001025640	Vta1	sense overlapping	13229
chr14	71900641	71900761	3980	7.90804	120	chr14:71889205-71905496+	64.7246	1.23582e-08	1.09823e-07	NM_001107222	Fbxl5	exonic	1655
chr15	28414201	28414420	4321	8.20665	219	chr15:28414202-28424788+	500.258	6.21364e-09	6.88935e-08	ENSRNOT00000016449	Ktn1	sense overlapping	10587
chr3	144500481	144500820	8646	8.53591	339	chr3:144493793-144555113-	385.9	2.91134e-09	5.47905e-08	ENSRNOT00000007888	Rrbp1	sense overlapping	61321
chr1	180259641	180260080	996	8.53329	439	chr1:180250634-180343630+	171.4	2.92893e-09	5.47905e-08	ENSRNOT00000064130	AABR06007752.1	sense overlapping	92997
chr1	117814637	117814802	702	8.51193	165	chr1:117799600-117816359+	1178.5	3.07662e-09	5.47905e-08	NM_001191837	Ube3a	exonic	2277
chr8	126741481	126741720	12878	8.50601	239	chr8:126739235-126746391+	152.2	3.11884e-09	5.47905e-08	XM_001061864	Itga9	exonic	7157
chr14	106228101	106228300	4154	8.51609	199	chr14:106220349-106234717+	172.5	3.04725e-09	5.47905e-08	ENSRNOT00000010264	Vps54	exonic	14369
chr10	76137351	76137519	2061	8.21363	168	chr10:76137352-76148264+	1626.3	6.11469e-09	6.88724e-08	NM_138839	Vmp1	exonic	300
chr14	84275533	84275660	4062	8.52248	127	chr14:84275534-84276175-	591.2	3.00278e-09	5.47905e-08	NM_024135	Limk2	exonic	303
chr12	26510712	26510910	2898	8.279	198	chr12:26510713-26522007-	1441.9	5.26013e-09	6.56793e-08	NM_001191916	Baz1b	exonic	664
chr20	46624641	46624940	7927	7.92048	299	chr20:46613128-46653861+	327.419	1.20092e-08	1.08667e-07	NM_001083966	Rev3l	exonic	6835
chr4	180212941	180213160	9476	7.53036	219	chr4:180212217-180223929+	375.69	2.94877e-08	2.22716e-07	NM_001107868	Zfp638	exonic	1614
chr18	2465501	2465740	5602	8.25559	239	chr18:2465402-2466614+	767.9	5.55144e-09	6.75773e-08	NM_019185	Gata6	sense overlapping	1213
chr8	36323001	36323380	12368	8.53929	379	chr8:36319390-36327113+	400.6	2.88875e-09	5.47905e-08	NM_203337	St3gal4	antisense	7724
chr14	113519541	113519820	4190	8.52085	279	chr14:113479414-113524827+	279.1	3.01405e-09	5.47905e-08	XM_223709	Ccdc88a	exonic	45414
chr6	124376301	124376680	11288	7.28017	379	chr6:124348653-124395532-	55.2823	5.24606e-08	3.75071e-07	XR_006574	LOC500700	exonic	46880
chr4	31141441	31141940	9066	8.50863	499	chr4:31128707-31188500+	333.4	3.10003e-09	5.47905e-08	XR_592018	LOC102553788	sense overlapping	59794
chr1	204533080	204533320	1110	6.86985	240	chr1:204520403-204533534-	8.06915	1.34942e-07	9.11284e-07	NM_001011935	Xpo6	exonic	691
chr5	176424182	176424279	10711	6.14838	97	chr5:176412177-176432982+	4.70787	7.10584e-07	4.47344e-06	NM_030987	Gnb1	exonic	292
chr19	64874161	64874233	6253	8.27509	72	chr19:64874079-64874233+	2553.5	5.30771e-09	6.60112e-08	NM_001106190	Gins2	antisense	155
chr6	2695781	2696160	10740	7.9639	379	chr6:2682796-2697298-	915.5	1.08667e-08	1.00723e-07	XM_233805	Hnrpll	exonic	14503
chr12	39951272	39951374	2969	8.55297	102	chr12:39942832-39953750-	319.8	2.79916e-09	5.47905e-08	NM_001134766	Ccdc62	exonic	1202
chr20	46621401	46621940	7926	10.9655	539	chr20:46613128-46653861+	7.45732	1.08268e-11	5.47905e-08	NM_001083966	Rev3l	exonic	6835
chr20	33528901	33529400	7866	8.52556	499	chr20:33519556-33531714-	402.2	2.98154e-09	5.47905e-08	NM_001127452	RGD1305587	sense overlapping	12159
chr2	276622301	276622680	7605	8.51621	379	chr2:276601836-276636913+	515.5	3.0464e-09	5.47905e-08	NM_001011953	Pigk	sense overlapping	35078
chr5	105662181	105662740	10286	8.21978	559	chr5:105660514-105676019+	44.9206	6.0287e-09	6.88221e-08	NM_001134641	RGD1560884	exonic	15506
chr1	264092640	264092739	1478	6.4925	99	chr1:264088769-264127121-	5.29636	3.21737e-07	2.08373e-06	NM_001191636	Myof	exonic	2708
chr4	31171361	31171880	9067	7.92347	519	chr4:31128707-31188500+	118.579	1.1927e-08	1.08096e-07	XR_592018	LOC102553788	sense overlapping	59794
chr3	118262661	118262860	8512	7.59049	199	chr3:118262107-118271994+	163.373	2.5675e-08	1.972e-07	XM_575215	Mga	exonic	9888
chr2	260583961	260584340	7529	8.51646	379	chr2:260504983-260592675+	366.2	3.0447e-09	5.47905e-08	NM_017041	Ppp3ca	sense overlapping	87693
chr1	10474101	10474480	80	7.75125	379	chr1:10464165-10477393-	71.9685	1.77315e-08	1.45299e-07	NM_001025640	Vta1	sense overlapping	13229
chr6	104961881	104962160	11161	8.23776	279	chr6:104938310-104969772-	707.3	5.78411e-09	6.86709e-08	NM_001013098	Dhrs7	sense overlapping	31463
chr1	86565382	86565539	528	8.07856	157	chr1:86565383-86565539+	1511.4	8.34534e-09	8.28823e-08	NM_001107498	Samd4b	intronic	157
chr18	14978200	14978295	5644	7.90389	95	chr18:14976796-14980635-	165.887	1.24771e-08	1.10348e-07	NM_001108424	Rnf125	exonic	343
chr14	43134541	43134920	3848	7.74152	379	chr14:43126873-43166989+	67.6944	1.81336e-08	1.47739e-07	XM_223399	Apbb2	sense overlapping	40117
chr9	45813631	45813660	13137	8.51201	29	chr9:45810954-45813750-	654.1	3.07606e-09	5.47905e-08	NM_001191067	Tbc1d8	exonic	589
chr2	225990881	225990905	7358	8.51814	24	chr2:225941742-225990905-	569.6	3.0329e-09	5.47905e-08	NM_139084	Magi3	exonic	2049
chr17	12023101	12023380	5112	7.08563	279	chr17:11985429-12039250-	48.9168	8.21046e-08	5.70953e-07	NM_001107337	Nsd1	exonic	3832
chr20	134461	134840	7633	8.50725	379	chr20:132290-176569-	176.7	3.10991e-09	5.47905e-08	NM_001008833	RT1-CE10	sense overlapping	44280
chr20	6737961	6738340	7676	8.50355	379	chr20:6731061-6774471-	576.7	3.13653e-09	5.47905e-08	NM_001008832	RT1-CE1	intronic	43411
chr4	31139141	31139540	9065	7.75418	399	chr4:31128707-31188500+	171.953	1.76126e-08	1.44464e-07	XR_592018	LOC102553788	sense overlapping	59794
chr2	228911561	228911940	7387	8.23011	379	chr2:228910311-228914737+	1158.1	5.8869e-09	6.88221e-08	NM_001127485	Lrif1	sense overlapping	4427
chr4	67283361	67283740	9250	8.21162	379	chr4:67270709-67290959-	223.226	6.14298e-09	6.88935e-08	XM_231692	Braf	exonic	20251
chr10	58095281	58095402	1917	8.44887	121	chr10:58084209-58095402+	127	3.55739e-09	5.47905e-08	NM_001024234	Wscd1	sense overlapping	11194
chr15	48116801	48117260	4418	8.25266	459	chr15:48053230-48118071+	1405.9	5.58904e-09	6.77227e-08	NM_001105717	Dpysl2	sense overlapping	64842
chr2	20325321	20325520	6450	8.32632	199	chr2:20305129-20403733+	1674.7	4.71715e-09	6.10112e-08	ENSRNOT00000021857	Ssbp2	sense overlapping	98605
chr1	157177641	157177880	853	7.73145	239	chr1:157140021-157196482+	60.4655	1.85588e-08	1.50481e-07	NM_053524	Nox4	sense overlapping	56462
chr1	47265981	47266360	266	8.52252	379	chr1:47239551-47329332+	334.5	3.0025e-09	5.47905e-08	XM_003748698	Arid1b	exonic	89782
chr6	114195981	114196260	11228	7.56273	279	chr6:114195005-114196798+	42.1504	2.73699e-08	2.08933e-07	NM_139330	Sipa1l1	exonic	1794
chr16	61734237	61734400	4952	8.22647	163	chr16:61734238-61734435+	1386.4	5.93653e-09	6.88221e-08	ENSRNOT00000046138	Rbpms	intronic	198
chr7	40237147	40237400	11672	7.84324	253	chr7:40223440-40237400-	60.5946	1.43471e-08	1.22694e-07	NM_001135858	Tmtc3	exonic	635
chr4	211257461	211257860	9636	8.5037	399	chr4:211231853-211267611-	575.3	3.13542e-09	5.47905e-08	ENSRNOT00000042418	Tmcc1	sense overlapping	35759
chrX	112512721	112513100	14039	8.51198	379	chrX:112456925-112524573+	931.2	3.07623e-09	5.47905e-08	NM_001109014	Tmem164	sense overlapping	67649
chr11	56366261	56366640	2534	7.76832	379	chr11:56347233-56397676+	174.135	1.70483e-08	1.40474e-07	NM_001079938	Bbx	sense overlapping	50444
chrX	47000401	47000920	13756	7.11038	519	chrX:46982675-47058622-	13.6764	7.7556e-08	5.4105e-07	ENSRNOT00000045901	RGD1560207	sense overlapping	75948
chr12	54268633	54268711	3061	8.22706	78	chr12:54268634-54280615-	632.5	5.92845e-09	6.88221e-08	NM_001107847	Golga3	exonic	1369
chr14	92216560	92216720	4108	8.54636	160	chr14:92216561-92249990+	431.2	2.84212e-09	5.47905e-08	XR_594178	LOC102553003	sense overlapping	33430
chr6	37390101	37390480	10873	7.08198	379	chr6:37383717-37393658-	10.4774	8.2799e-08	5.7531e-07	NM_133618	Hadhb	sense overlapping	9942
chr7	98694542	98694640	11963	7.95348	98	chr7:98691970-98694640-	960.3	1.11306e-08	1.02764e-07	NM_133521	Fbxo32	exonic	241
chr6	9329061	9329380	10783	7.90275	319	chr6:9325941-9356150-	287.447	1.25097e-08	1.10567e-07	XM_237474	Srbd1	exonic	30210
chr10	53505481	53505860	1880	8.51484	379	chr10:53500077-53537626+	468.5	3.05604e-09	5.47905e-08	NM_019325	Myh4	sense overlapping	37550
chr6	82128261	82128520	11058	7.82719	259	chr6:82112903-82128601-	765.5	1.4887e-08	1.26016e-07	ENSRNOT00000008459	Hectd1	sense overlapping	15699
chr1	8191581	8191694	48	6.93895	113	chr1:8179389-8220003-	11.2247	1.15094e-07	7.85147e-07	NM_013070	Utrn	exonic	686
chr8	70060881	70061160	12558	6.87832	279	chr8:70040799-70069115+	92.1	1.32338e-07	8.94765e-07	XM_003750529	RGD1562639	exonic	28317
chr8	61387921	61387974	12498	8.55569	53	chr8:61382925-61387974-	195	2.78168e-09	5.47905e-08	NM_139097	Scn3b	sense overlapping	5050
chr11	55298081	55298460	2531	7.76354	379	chr11:55298060-55302896+	174.054	1.7237e-08	1.41877e-07			intergenic	4837
chr9	10204190	10204239	12972	8.28804	49	chr9:10195674-10206089-	1525	5.15177e-09	6.48797e-08	NM_139336	Uxs1	exonic	182
chr2	276619901	276620340	7603	8.51814	439	chr2:276601836-276636913+	569.6	3.0329e-09	5.47905e-08	NM_001011953	Pigk	sense overlapping	35078
chr1	8219873	8219980	49	7.18073	107	chr1:8179389-8220003-	31.8937	6.59577e-08	4.64334e-07	NM_013070	Utrn	exonic	686
chr9	73516781	73517240	13273	8.51171	459	chr9:73506933-73539524+	1123.9	3.07812e-09	5.47905e-08	XM_346058	LOC367289	sense overlapping	32592
chr2	246487841	246488220	7463	8.51203	379	chr2:246485756-246507062-	443.7	3.07585e-09	5.47905e-08	NM_001106468	Usp53	exonic	2625
chr8	33309861	33310240	12362	8.38872	379	chr8:33270577-33314386+	893.5	4.08578e-09	5.4848e-08	XM_236020	Arhgap32	exonic	43810
chr3	87973552	87973656	8394	8.51207	104	chr3:87971454-87973656+	689.9	3.07563e-09	5.47905e-08	ENSRNOT00000008061	Phf21a	exonic	336
chr1	233612713	233612830	1303	6.43165	117	chr1:233611948-233613479+	4.36075	3.70129e-07	2.38568e-06	NM_171995	Ddb1	exonic	304
chrX	21726644	21726883	13622	7.23058	239	chrX:21724033-21730409-	65.8743	5.88052e-08	4.17025e-07	NM_031683	Smc1a	exonic	1436
chr2	225973391	225973449	7356	8.29396	58	chr2:225941742-225990905-	965	5.08202e-09	6.44219e-08	NM_139084	Magi3	exonic	2049
chr20	9565391	9565589	7704	6.37969	198	chr20:9565392-9573721-	12.8618	4.17166e-07	2.67706e-06	NM_001039607	LOC294154	exonic	353
chr2	53091721	53091980	6515	8.04877	259	chr2:53079035-53092925-	25.7529	8.93787e-09	8.69951e-08	ENSRNOT00000070796	Erbb2ip	sense overlapping	13891
chr1	180264301	180264680	997	6.41481	379	chr1:180250634-180343630+	18.031	3.84759e-07	2.47621e-06	ENSRNOT00000064130	AABR06007752.1	sense overlapping	92997
chr5	153845331	153845500	10557	6.94063	169	chr5:153827357-153845805-	12.9122	1.14649e-07	7.82211e-07	ENSRNOT00000013761	Epb4.1	exonic	1127
chr14	81670821	81671160	4030	8.51833	339	chr14:81664454-81672680-	324.9	3.03159e-09	5.47905e-08	NM_019339	Rgs12	sense overlapping	8227
chr15	48110121	48110320	4417	8.49157	199	chr15:48053230-48118071+	67.9762	3.22429e-09	5.47905e-08	NM_001105717	Dpysl2	sense overlapping	64842
chr14	82855201	82855580	4044	7.80008	379	chr14:82852829-82855886-	193.642	1.58461e-08	1.32275e-07	NM_001191552	Whsc1	sense overlapping	3058
chr3	27096381	27096900	8103	8.51119	519	chr3:27066930-27141887-	985.9	3.08183e-09	5.47905e-08	NM_053416	Strbp	sense overlapping	74958
chr16	70835721	70835916	4986	8.51674	195	chr16:70823794-70835916-	598.1	3.04269e-09	5.47905e-08	NM_001106090	Whsc1l1	sense overlapping	12123
chr14	36050281	36050660	3799	5.32434	379	chr14:36041858-36094013+	70	4.7387e-06	2.84362e-05	NM_001017499	Scfd2	sense overlapping	52156
chr4	31175301	31175680	9069	8.51848	379	chr4:31128707-31188500+	173	3.03054e-09	5.47905e-08	XR_592018	LOC102553788	sense overlapping	59794
chr1	18018401	18018680	125	7.6231	279	chr1:18014336-18031043+	193.282	2.38177e-08	1.85849e-07	NM_001011934	Hbs1l	sense overlapping	16708
chr18	2466041	2466360	5603	7.11861	319	chr18:2465402-2466614+	25.696	7.61011e-08	5.31249e-07	NM_019185	Gata6	sense overlapping	1213
chr16	79341379	79341550	5024	8.51882	171	chr16:79338768-79355612-	267	3.02816e-09	5.47905e-08	ENSRNOT00000016745	Arhgef10	exonic	1183
chr1	242968985	242969040	1358	8.01745	55	chr1:242966101-242969268-	698	9.60624e-09	9.08042e-08	NM_001100975	Vps13a	exonic	931
chr8	53948661	53949040	12460	8.51699	379	chr8:53942081-53999618-	598.9	3.04093e-09	5.47905e-08	XR_086323	Snf1lk2	sense overlapping	57538
chr11	73186055	73186190	2612	8.50864	135	chr11:73175899-73186190-	1847.4	3.10001e-09	5.47905e-08	NM_147139	Itgb5	exonic	565
chr1	180250781	180251000	995	8.07313	219	chr1:180250634-180343630+	374.968	8.45022e-09	8.35693e-08	ENSRNOT00000064130	AABR06007752.1	sense overlapping	92997
chr9	92595241	92595780	13354	8.50797	539	chr9:92589503-92609961+	757.2	3.10481e-09	5.47905e-08	NM_001106924	Cab39	sense overlapping	20459
chr14	43302012	43302360	3850	8.50841	348	chr14:43302013-43308219+	810	3.10164e-09	5.47905e-08	XM_223399	Apbb2	exonic	6207
chrX	119351901	119352280	14080	8.51503	379	chrX:119350256-119353050-	269.8	3.05474e-09	5.47905e-08	XR_146482	LOC100911253	sense overlapping	2795
chr10	58085801	58086040	1916	8.38525	239	chr10:58084209-58095402+	1352.2	4.11863e-09	5.50549e-08	NM_001024234	Wscd1	sense overlapping	11194
chr3	14173855	14173980	8044	8.25893	125	chr3:14173856-14176020+	803.7	5.50895e-09	6.72729e-08	NM_001024782	Lrrc8a	exonic	2165
chr5	19935181	19935560	9933	8.52789	379	chr5:19930098-19945737+	162.2	2.96557e-09	5.47905e-08	XR_592401	LOC103692294	sense overlapping	15640
chr4	31172621	31173000	9068	8.51183	379	chr4:31128707-31188500+	406	3.07729e-09	5.47905e-08	XR_592018	LOC102553788	sense overlapping	59794
chr2	207457705	207458040	7220	7.59767	335	chr2:207457706-207461445+	1455.4	2.52538e-08	1.94317e-07	XM_342277	RGD1565775	exonic	3740
chr9	92609801	92609961	13355	6.25034	160	chr9:92589503-92609961+	6.71917	5.61896e-07	3.56541e-06	NM_001106924	Cab39	sense overlapping	20459
chr14	43307761	43308140	3852	8.22003	379	chr14:43302013-43308219+	863.2	6.02521e-09	6.88221e-08	XM_223399	Apbb2	exonic	6207
chr14	43306321	43306700	3851	8.0632	379	chr14:43302013-43308219+	342.097	8.64578e-09	8.48134e-08	XM_223399	Apbb2	exonic	6207
chr5	117871061	117871320	10343	6.48281	259	chr5:117853345-117881813-	11.3326	3.28999e-07	2.12946e-06	ENSRNOT00000039554	Mysm1	sense overlapping	28469
