# Supplementary material for: Transcriptome-wide map of m6A circRNAs identified in a rat model of hypoxia mediated pulmonary hypertension
Source: BMC Genomics. 2020 Jan 13;21:39. doi: 10.1186/s12864-020-6462-y (PMC6958941; doi:10.1186/s12864-020-6462-y)
Supplement: Supplementary file 3 — Additional file 3. Differentially expressed m6A circRNAs in the lungs of HPH rat model. [file 12864_2020_6462_MOESM3_ESM.xlsx]

## Sheet: up.HPH_vs_N
Differentially methylated RNA sites for: up.HPH_vs_N Fold change cut-off: 4 P-value cut-off: 0.00001 Column A ~ E: the coordinates of the differentially methylated RNA sites in bed format, please ref http://genome.ucsc.edu/FAQ/FAQformat.html#format1. Column F: the length of the methylated RNA sites Column G: the id of differentially methylated circRNA. Column H ~ K: the comparison information cal…
	up.HPH_vs_N differentially methylated RNA sites
bed format information of differentially methylated RNA sites					differentially methylated RNA		comparison information				Annotations
chrom	txStart	txEnd	PeakID	score	Peak_length	circRNA	Foldchange	P_value	FDR	Regulation	circBaseID	source	best_transcript	GeneName	Catalog	predicted_sequence_length
chr10	67269001	67269380	diffreps_peak_2002	8.3985	379	chr10:67259184-67284877+	489.8	3.99488e-09	5.47905e-08	up		novel	NM_001012010	Rnf135	intronic	25694
chr6	51993578	51993672	diffreps_peak_10936	7.83544	94	chr6:51990871-51993672+	55.5181	1.46069e-08	1.24242e-07	up		novel	NM_013022	Rock2	exonic	281
chr10	58980101	58980360	diffreps_peak_1930	8.40011	259	chr10:58949373-58986263+	436.6	3.98006e-09	5.47905e-08	up		novel	NM_022690	Ube2g1	sense overlapping	36891
chr13	90040261	90040397	diffreps_peak_3433	8.41683	136	chr13:90040255-90042642-	190.5	3.82978e-09	5.47905e-08	up	13_90042642_90040255_-2387|18.27|4|10	PMID:25714049	NM_001102408	Uck2	exonic	400
chrX	47000741	47000980	diffreps_peak_13757	5.55272	239	chrX:46982675-47058622-	81.9	2.8008e-06	1.70274e-05	up		novel	ENSRNOT00000045901	RGD1560207	sense overlapping	75948
chr1	60266741	60267120	diffreps_peak_326	7.91459	379	chr1:60223798-60273580-	86.1136	1.21734e-08	1.09098e-07	up		novel	NM_133574	Lnpep	sense overlapping	49783
chr14	2928721	2929100	diffreps_peak_3625	8.39805	379	chr14:2924851-2963683+	510	3.99903e-09	5.47905e-08	up	14_2963683_2924851_-38832|19.64|1|2	PMID:25714049	NM_001271410	Evi5	sense overlapping	38833
chr19	63430135	63430179	diffreps_peak_6249	8.39642	44	chr19:63423225-63439678+	605.8	4.01405e-09	5.47905e-08	up		novel	NM_138518	Crispld2	exonic	730
chr8	44171621	44172000	diffreps_peak_12410	8.40851	379	chr8:44166336-44218345+	261.8	3.90379e-09	5.47905e-08	up	8_44218345_44166336_-52009|16.34|5|34	PMID:25714049			intergenic	52010
chr2	3807341	3807720	diffreps_peak_6356	7.85897	379	chr2:3775262-3854990+	59.1688	1.38367e-08	1.19789e-07	up	2_3854990_3775262_-79728|12.18|1|1	PMID:25714049	XM_003749161	Mctp1	exonic	79729
chrX	112472281	112472520	diffreps_peak_14038	5.12117	239	chrX:112456925-112524573+	7.49066	7.5654e-06	4.49728e-05	up		novel	NM_001109014	Tmem164	sense overlapping	67649
chr1	122506501	122506840	diffreps_peak_710	5.16474	339	chr1:122506492-122513007+	21.2558	6.84314e-06	4.07528e-05	up		novel	XR_350364	LOC102552061	sense overlapping	6516
chr4	66028221	66028420	diffreps_peak_9225	5.55272	199	chr4:65984618-66044013+	81.9	2.8008e-06	1.70274e-05	up		novel	NM_001134553	Ubn2	sense overlapping	59396
chr10	67283281	67283560	diffreps_peak_2005	8.39938	279	chr10:67259184-67284877+	456.8	3.98674e-09	5.47905e-08	up		novel	NM_001012010	Rnf135	intronic	25694
chr14	43336701	43337080	diffreps_peak_3853	7.91308	379	chr14:43335169-43349319-	126.67	1.22157e-08	1.09098e-07	up	14_43349319_43335169_-14150|19.21|3|6	PMID:25714049	NM_001017452	Nsun7	sense overlapping	14151
chr2	4156874	4157018	diffreps_peak_6361	7.81269	144	chr2:4141727-4158446-	38.7045	1.53924e-08	1.29298e-07	up	2_4158446_4141727_-16719|13.32|2|4	PMID:25714049	NM_001106400	Ankrd32	exonic	1236
chr1	132649841	132650220	diffreps_peak_750	7.93127	379	chr1:132646705-132660768+	368.86	1.17146e-08	1.06706e-07	up		novel			intergenic	14064
chr3	157503921	157504280	diffreps_peak_8730	7.61386	359	chr3:157500112-157513714-	19.69	2.43298e-08	1.88867e-07	up		novel	NR_032141	Mir499	antisense	13603
chr11	92406221	92406360	diffreps_peak_2740	8.39983	139	chr11:92369982-92449966-	445	3.98266e-09	5.47905e-08	up		novel	ENSRNOT00000035247	Prkdc	exonic	4704
chr20	24094941	24095160	diffreps_peak_7812	8.40253	219	chr20:24076616-24095881+	405.6	3.95795e-09	5.47905e-08	up		novel	NM_001107625	Rtkn2	antisense	19266
chr11	91286621	91287000	diffreps_peak_2730	8.39225	379	chr11:91268325-91288991-	1148.8	4.05272e-09	5.47905e-08	up	11_91288991_91268325_-20666|17.29|1|2	PMID:25714049	NM_053842	Mapk1	sense overlapping	20667
chr14	23477701	23477940	diffreps_peak_3746	7.61412	239	chr14:23471551-23515373+	61.3077	2.43155e-08	1.88774e-07	up		novel	NM_001004098	Cenpc	sense overlapping	43823
chr8	59048661	59049040	diffreps_peak_12482	7.59813	379	chr8:59016118-59057368-	31.1628	2.5227e-08	1.94128e-07	up	8_59057368_59016118_-41250|10.52|2|3	PMID:25714049	XM_343394	Scaper	exonic	41251
chr1	195034881	195035334	diffreps_peak_1061	7.03979	453	chr1:195034715-195035334-	8.66935	9.12446e-08	6.30689e-07	up	1_195035334_195034715_-619|18.04|5|16	PMID:25714049	NM_138849	Syt17	exonic	620
chr14	19291441	19291820	diffreps_peak_3722	8.40248	379	chr14:19289124-19303139+	369.2	3.95836e-09	5.47905e-08	up		novel	NM_001105999	Ankrd17	sense overlapping	14016
chr14	23541961	23542201	diffreps_peak_3747	7.86355	240	chr14:23532187-23556159+	150.482	1.36915e-08	1.18847e-07	up		novel	NM_001004098	Cenpc	exonic	1977
chr1	264113671	264113777	diffreps_peak_1479	8.39725	106	chr1:264088769-264127121-	542	4.00633e-09	5.47905e-08	up		novel	NM_001191636	Myof	exonic	2708
chr6	34273341	34273880	diffreps_peak_10854	8.41264	539	chr6:34257361-34284419+	223.5	3.86684e-09	5.47905e-08	up	6_34284419_34257361_-27058|15.49|2|2	PMID:25714049	XM_343020	Lclat1	sense overlapping	27059
chr1	260347261	260347820	diffreps_peak_1457	5.58097	559	chr1:260339993-260354036-	15.7709	2.62439e-06	1.59882e-05	up	1_260354036_260339993_-14043|16.28|6|24	PMID:25714049	NR_031863	Mir107	sense overlapping	14044
chr2	135895326	135895500	diffreps_peak_6890	8.40113	174	chr2:135890794-135902952-	403.6	3.97072e-09	5.47905e-08	up		novel	NM_001034129	Sec62	exonic	585
chr19	32267241	32267620	diffreps_peak_6084	8.4051	379	chr19:32266140-32272378+	314	3.93464e-09	5.47905e-08	up	19_32272378_32266140_-6238|12.89|1|1	PMID:25714049	XM_214648	N4bp1	exonic	6239
chr16	7064741	7065000	diffreps_peak_4704	8.39033	259	chr16:7055169-7066884+	954.9	4.07068e-09	5.4823e-08	up	16_7066884_7055169_-11715|16.95|6|88	PMID:25714049	XM_240329	Pbrm1	exonic	11716
chr12	16221901	16222280	diffreps_peak_2830	8.40146	379	chr12:16198608-16245174-	409.9	3.96775e-09	5.47905e-08	up		novel	NM_001037219	Foxk1	sense overlapping	46567
chr6	59816161	59816360	diffreps_peak_10962	8.4145	199	chr6:59815933-59825823+	251.8	3.85035e-09	5.47905e-08	up	6_59825823_59815933_-9890|18.19|2|4	PMID:25714049	XM_002729621	RGD1563296	exonic	9891
chr6	146356121	146356320	diffreps_peak_11399	8.40281	199	chr6:146352946-146359167-	366.2	3.95541e-09	5.47905e-08	up		novel			intergenic	6222
chr7	114316601	114316920	diffreps_peak_12016	7.40644	319	chr7:114311939-114339580-	38.2873	3.92244e-08	2.87111e-07	up		novel	NM_021597	Ago2	sense overlapping	27642
chr10	20581641	20581860	diffreps_peak_1747	8.25587	219	chr10:20580199-20593838-	829	5.54796e-09	6.75543e-08	up	10_20593838_20580199_-13639|21.20|3|3	PMID:25714049	XM_002727761	Wwc1	exonic	13640
chr6	60148321	60148700	diffreps_peak_10966	8.40176	379	chr6:60146990-60169804+	387.5	3.96493e-09	5.47905e-08	up	6_60169804_60146990_-22814|20.67|2|2	PMID:25714049	XM_003750139	Asap2	exonic	22815
chr6	137630501	137630760	diffreps_peak_11348	8.40461	259	chr6:137621370-137632281-	343.9	3.93901e-09	5.47905e-08	up	6_137632281_137621370_-10911|16.88|1|1	PMID:25714049	XM_001068155	Dicer1	exonic	10912
chr6	64206281	64206720	diffreps_peak_10985	8.09863	439	chr6:64153106-64209376-	80.4651	7.96833e-09	8.12577e-08	up		novel	NM_001108708	Snx13	antisense	56271
chr15	87968041	87968300	diffreps_peak_4577	8.39494	259	chr15:87949621-87974089+	710	4.02777e-09	5.47905e-08	up		novel	NM_001001515	Lmo7	sense overlapping	24469
chr1	8453401	8453660	diffreps_peak_54	8.0143	259	chr1:8447556-8468138+	228.632	9.67603e-09	9.13012e-08	up		novel	NM_013070	Utrn	antisense	20583
chr17	37934481	37934700	diffreps_peak_5239	8.36718	219	chr17:37909329-37934815+	140.5	4.29363e-09	5.67763e-08	up	17_37934815_37909329_-25486|16.89|5|17	PMID:25714049	XM_003751681	Cdkal1	sense overlapping	25487
chr2	277603761	277604140	diffreps_peak_7608	8.40102	379	chr2:277602056-277607112-	407.7	3.9717e-09	5.47905e-08	up	2_277607112_277602056_-5056|18.60|1|1	PMID:25714049	NM_001271361	Siat7E	intronic	5057
chr15	55653461	55653840	diffreps_peak_4452	7.75053	379	chr15:55622658-55670085-	770.2	1.77609e-08	1.45472e-07	up	15_55670085_55622658_-47427|12.60|1|1	PMID:25714049	NM_134367	Ppp3cc	sense overlapping	47428
chr6	153150141	153150520	diffreps_peak_11428	8.3967	379	chr6:153126106-153205888+	576	4.01146e-09	5.47905e-08	up	6_153205888_153126106_-79782|21.45|6|26	PMID:25714049	XM_002729743	RGD1565705	sense overlapping	79783
chr5	80817741	80818120	diffreps_peak_10207	8.40666	379	chr5:80812843-80865659-	298.2	3.92049e-09	5.47905e-08	up		novel	NM_031346	Ptbp3	sense overlapping	52817
chr3	167659011	167659020	diffreps_peak_8786	7.78316	9	chr3:167659012-167672204-	82.2906	1.64754e-08	1.36286e-07	up	3_167672204_167659012_-13192|13.20|6|27	PMID:25714049	NM_001106543	Ncoa5	exonic	655
chr13	83673761	83673980	diffreps_peak_3397	8.40067	219	chr13:83673616-83733829+	417.2	3.97496e-09	5.47905e-08	up		novel	NM_001012027	Serpinc1	sense overlapping	60214
chr4	66003001	66003320	diffreps_peak_9224	7.79921	319	chr4:65984618-66007728-	119.2	1.58777e-08	1.32357e-07	up		novel	NM_001134553	Ubn2	antisense	23111
chr13	49597061	49597169	diffreps_peak_3231	7.78722	108	chr13:49586189-49597169+	67.5238	1.63221e-08	1.35225e-07	up		novel	NM_001107171	Ccnt2	sense overlapping	10981
chr15	48105561	48105760	diffreps_peak_4416	8.41141	199	chr15:48053230-48118071+	227.7	3.8778e-09	5.47905e-08	up		novel	NM_001105717	Dpysl2	sense overlapping	64842
chr1	231959301	231959520	diffreps_peak_1288	7.60743	219	chr1:231957696-231960157+	49.7341	2.46928e-08	1.90484e-07	up	1_231960157_231957696_-2461|20.44|4|6	PMID:25714049	XM_219560	Hnrnpul2	exonic	2462
chr3	66565281	66565660	diffreps_peak_8270	8.40437	379	chr3:66560636-66576161-	400.3	3.9412e-09	5.47905e-08	up		novel	NM_001107811	Gpr155	sense overlapping	15526
chr20	46628441	46628660	diffreps_peak_7928	8.40239	219	chr20:46613128-46653861+	371.5	3.9592e-09	5.47905e-08	up	20_46653861_46613128_-40733|16.43|4|15	PMID:25714049	NM_001083966	Rev3l	exonic	6835
chr5	105660513	105660800	diffreps_peak_10285	8.40725	287	chr5:105660514-105676019+	282.1	3.91521e-09	5.47905e-08	up	5_105676019_105660514_-15505|13.76|6|50	PMID:25714049	NM_001134641	RGD1560884	exonic	15506
chr3	110977661	110978040	diffreps_peak_8479	8.3947	379	chr3:110961346-110981024-	769.8	4.02992e-09	5.47905e-08	up	3_110981024_110961346_-19678|16.47|2|3	PMID:25714049	XM_342491	Ryr3	exonic	19679
chr2	70878301	70878680	diffreps_peak_6587	8.01081	379	chr2:70878017-70894880-	736.2	9.75426e-09	9.18454e-08	up	2_70894880_70878017_-16863|15.33|4|6	PMID:25714049	NM_001100698	Zfp131	exonic	1069
chr7	59959781	59960080	diffreps_peak_11752	8.40334	299	chr7:59951118-59962076-	348.1	3.9506e-09	5.47905e-08	up		novel	NM_017313	Rab3ip	sense overlapping	10959
chr11	38223892	38224000	diffreps_peak_2457	7.19079	108	chr11:38218827-38237366+	11.1413	6.44475e-08	4.54193e-07	up		novel	NM_001108315	Ttc3	exonic	930
chr17	61959581	61959880	diffreps_peak_5389	8.42185	299	chr17:61955338-61968955+	167	3.7857e-09	5.47905e-08	up	17_61968955_61955338_-13617|17.13|1|1	PMID:25714049	XM_225473	Mpp7	exonic	13618
chr2	82495521	82495780	diffreps_peak_6655	8.40677	259	chr2:82485537-82519337-	289.5	3.91947e-09	5.47905e-08	up	2_82519337_82485537_-33800|14.53|2|3	PMID:25714049	XM_345169	Zfr	exonic	33801
chr10	67281661	67282040	diffreps_peak_2004	8.40805	379	chr10:67259184-67284877+	277.9	3.90795e-09	5.47905e-08	up		novel	NM_001012010	Rnf135	intronic	25694
chr20	24916141	24916380	diffreps_peak_7820	8.41417	239	chr20:24912036-24946954-	207.6	3.85331e-09	5.47905e-08	up		novel	NM_001191719	Jmjd1c	sense overlapping	34919
chr10	377161	377400	diffreps_peak_1620	6.48659	239	chr10:361844-377528-	9.30095	3.26142e-07	2.1113e-06	up		novel	NM_001013125	Bfar	antisense	15685
chr2	3082301	3082680	diffreps_peak_6344	8.17107	379	chr2:3065709-3096369-	607.6	6.74415e-09	7.33553e-08	up		novel	ENSRNOT00000036547	Fam81b	sense overlapping	30661
chr1	274826401	274826780	diffreps_peak_1553	8.40467	379	chr1:274819110-274832489+	777	3.93848e-09	5.47905e-08	up		novel	NM_019349	Slk	sense overlapping	13380
chr18	47054461	47054720	diffreps_peak_5820	7.67339	259	chr18:47022348-47064592+	25.5584	2.12133e-08	1.68165e-07	up	18_47064592_47022348_-42244|18.42|1|1	PMID:25714049	NM_001107379	Sncaip	exonic	1339
chr1	48333521	48333720	diffreps_peak_275	7.7993	199	chr1:48333054-48335073+	333.974	1.58745e-08	1.32357e-07	up	1_48335073_48333054_-2019|15.78|2|7	PMID:25714049	NM_001109137	Tulp4	sense overlapping	2020
chr3	155921401	155921880	diffreps_peak_8715	8.40576	479	chr3:155904197-155938942-	313	3.92861e-09	5.47905e-08	up		novel	XR_591791	LOC103691937	sense overlapping	34746
chr20	12522321	12522700	diffreps_peak_7726	8.0948	379	chr20:12520498-12530117+	113.884	8.0389e-09	8.12577e-08	up		novel	NM_001013074	Pknox1	sense overlapping	9620
chr5	121577061	121577400	diffreps_peak_10368	8.39645	339	chr5:121577030-121603507-	596.3	4.01373e-09	5.47905e-08	up	5_121603507_121577030_-26477|15.95|1|1	PMID:25714049	NM_001191574	Dock7	sense overlapping	26478
chr11	91796841	91797220	diffreps_peak_2737	7.9232	379	chr11:91778562-91798184-	107.699	1.19344e-08	1.0814e-07	up		novel	NM_139263	Fgd4	antisense	19623
chrX	21724380	21724463	diffreps_peak_13620	7.77166	83	chrX:21724033-21730409-	883.4	1.69176e-08	1.39491e-07	up	X_21730409_21724033_-6376|19.59|1|1	PMID:25714049	NM_031683	Smc1a	exonic	1436
chr8	103298581	103299080	diffreps_peak_12731	7.03554	499	chr8:103286942-103315675-	79.212	9.2142e-08	6.36736e-07	up		novel	NM_001305240	Xrn1	antisense	28734
chr9	37695605	37695640	diffreps_peak_13095	8.38319	35	chr9:37693869-37695872-	1148.7	4.13821e-09	5.51852e-08	up		novel	ENSRNOT00000017235	Dst	exonic	813
chr10	66320279	66320370	diffreps_peak_1993	8.4071	91	chr10:66315973-66322918+	290.5	3.91654e-09	5.47905e-08	up		novel	NM_031830	Flot2	exonic	297
chr10	81585481	81585860	diffreps_peak_2073	8.40317	379	chr10:81558623-81589171+	358.9	3.95209e-09	5.47905e-08	up	10_81589171_81558623_-30548|23.84|1|1	PMID:25714049	NM_001108290	Spag9	sense overlapping	30549
chr7	95130243	95130381	diffreps_peak_11939	8.09254	138	chr7:95126034-95158278-	162.263	8.08084e-09	8.12577e-08	up		novel	NM_057104	Enpp2	exonic	1188
chr3	42807341	42807400	diffreps_peak_8169	8.40362	59	chr3:42807342-42807531-	354.5	3.94807e-09	5.47905e-08	up		novel	ENSRNOT00000059461	Neb	sense overlapping	190
chr10	67270621	67270900	diffreps_peak_2003	8.41304	279	chr10:67259184-67284877+	221.4	3.86327e-09	5.47905e-08	up		novel	NM_001012010	Rnf135	intronic	25694
chr8	129045601	129046000	diffreps_peak_12887	8.40001	399	chr8:128998840-129046567-	402.2	3.98101e-09	5.47905e-08	up	8_129046567_128998840_-47727|20.15|2|2	PMID:25714049	XM_343506	Ulk4	exonic	47728
chr2	3083381	3083760	diffreps_peak_6345	7.80176	379	chr2:3065709-3096369-	245.328	1.57847e-08	1.31906e-07	up		novel	ENSRNOT00000036547	Fam81b	sense overlapping	30661
chr14	21501741	21502300	diffreps_peak_3734	8.4098	559	chr14:21466856-21516378+	247	3.89223e-09	5.47905e-08	up		novel	NM_012684	Smr3b	antisense	49523
chr15	56693781	56694200	diffreps_peak_4459	8.39889	419	chr15:56656540-56694860+	478	3.99122e-09	5.47905e-08	up		novel	XR_595655	LOC103693702	sense overlapping	38321
chr7	58380041	58380098	diffreps_peak_11740	8.39969	57	chr7:58376868-58380098+	447.2	3.98393e-09	5.47905e-08	up		novel	ENSRNOT00000005541	Zfc3h1	intronic	3231
chr5	82320661	82320960	diffreps_peak_10216	8.09788	299	chr5:82289732-82335175-	100.316	7.98211e-09	8.12577e-08	up		novel	ENSRNOT00000002083	Fkbp15	sense overlapping	45444
chr4	8082521	8082900	diffreps_peak_8928	7.78768	379	chr4:8073698-8155812+	53.5	1.63048e-08	1.3515e-07	up	4_8155812_8073698_-82114|17.92|1|2	PMID:25714049	NM_001106575	Srpk2	sense overlapping	82115
chr5	20138101	20138360	diffreps_peak_9935	8.41567	259	chr5:20095299-20142081+	186.2	3.83996e-09	5.47905e-08	up		novel			intergenic	46783
chr10	48251241	48251480	diffreps_peak_1858	8.40887	239	chr10:48251089-48273687+	334.2	3.90063e-09	5.47905e-08	up		novel	XR_594718	Specc1	sense overlapping	22599
chrX	112450241	112450800	diffreps_peak_14037	5.93231	559	chrX:112407201-112464326+	6.57841	1.16867e-06	7.24926e-06	up		novel	NM_001109014	Tmem164	sense overlapping	57126
chr1	125638581	125638960	diffreps_peak_721	8.10154	379	chr1:125620584-125656142+	62.3721	7.91513e-09	8.12577e-08	up	1_125656142_125620584_-35558|18.23|4|5	PMID:25714049	XM_219703	Otud7a	exonic	35559
chr1	69231541	69231920	diffreps_peak_407	7.91459	379	chr1:69225081-69275870+	86.1136	1.21734e-08	1.09098e-07	up		novel	ENSRNOT00000059766	Lnpep	sense overlapping	50790
chr2	120440981	120441300	diffreps_peak_6816	8.39909	319	chr2:120434820-120448594+	476.8	3.98941e-09	5.47905e-08	up		novel	NM_001108546	Ythdf3	sense overlapping	13775
chr3	144543661	144544000	diffreps_peak_8648	7.87604	339	chr3:144493793-144555113-	50.0241	1.33032e-08	1.16094e-07	up		novel	ENSRNOT00000007888	Rrbp1	sense overlapping	61321
chr17	11622710	11622840	diffreps_peak_5109	8.39902	130	chr17:11610156-11622899-	474.9	3.99006e-09	5.47905e-08	up		novel	NM_139098	Ddx46	exonic	1149
chr18	78879101	78879340	diffreps_peak_5980	8.40468	239	chr18:78878947-78880870+	324.7	3.9384e-09	5.47905e-08	up	18_78880870_78878947_-1923|22.34|2|5	PMID:25714049	NM_001191695	Zfp516	sense overlapping	1924
chr1	254986181	254986440	diffreps_peak_1422	7.51798	259	chr1:254962437-254995770+	45.1929	3.03403e-08	2.28438e-07	up	1_254995770_254962437_-33333|18.05|2|2	PMID:25714049	XM_219778	RGD1310016	exonic	33334
chr1	251894741	251895040	diffreps_peak_1400	8.39686	299	chr1:251881846-251915894-	567.5	4.00999e-09	5.47905e-08	up		novel	NM_001004446	Smarca2	antisense	34049
chr2	19797741	19797980	diffreps_peak_6446	7.61224	239	chr2:19795928-19861421-	64.3333	2.44207e-08	1.89109e-07	up		novel	NM_001109505	Atg10	sense overlapping	65494
chr6	102930081	102930192	diffreps_peak_11149	8.39206	111	chr6:102930082-102934160+	1221.3	4.05453e-09	5.47905e-08	up		novel	NM_001108029	Arid4a	exonic	268
chr10	88589701	88590000	diffreps_peak_2139	7.93962	299	chr10:88586397-88590845-	122.4	1.14917e-08	1.05177e-07	up		novel	NM_012747	Stat3	sense overlapping	4449
chr5	148661161	148661520	diffreps_peak_10532	8.42908	359	chr5:148650742-148712956-	154.4	3.72322e-09	5.47905e-08	up		novel	NM_001107982	Zmym4	sense overlapping	62215
chr10	75743141	75743360	diffreps_peak_2058	5.68583	219	chr10:75736047-75744695+	84	2.06145e-06	1.26066e-05	up	10_75744695_75736047_-8648|14.81|5|8	PMID:25714049	NM_001044238	Gdpd1	sense overlapping	8649
chr5	78120061	78120360	diffreps_peak_10191	8.39605	299	chr5:78091953-78130900-	146.8	4.01743e-09	5.47905e-08	up	5_78130900_78091953_-38947|18.32|3|4	PMID:25714049	XM_216388	RGD1308958	exonic	38948
chr12	21585601	21585860	diffreps_peak_2865	8.40088	259	chr12:21576499-21586497-	421.6	3.973e-09	5.47905e-08	up		novel	XR_595282	LOC102551138	sense overlapping	9999
chr14	45658693	45658740	diffreps_peak_3872	8.39415	47	chr14:45657091-45665816-	793.1	4.03505e-09	5.47905e-08	up	14_45665816_45657091_-8725|19.63|5|10	PMID:25714049	NM_001106007	Pgm2	exonic	1072
chr13	83719521	83719880	diffreps_peak_3398	8.39705	359	chr13:83673616-83733829+	620.5	4.00824e-09	5.47905e-08	up		novel	NM_001012027	Serpinc1	sense overlapping	60214
chr1	225630521	225630900	diffreps_peak_1234	8.39173	379	chr1:225620543-225635040-	1418.3	4.05756e-09	5.47905e-08	up	1_225635040_225620543_-14497|17.38|1|1	PMID:25714049	XM_003749029	Saps3	exonic	14498
chr3	121186101	121186480	diffreps_peak_8538	8.4078	379	chr3:121178034-121188981+	279	3.91025e-09	5.47905e-08	up		novel	NM_031664	Slc28a2	sense overlapping	10948
chr5	106650941	106651160	diffreps_peak_10288	8.39922	219	chr5:106649806-106688883-	147.9	3.98826e-09	5.47905e-08	up		novel	NM_001106666	Bnc2	sense overlapping	39078
chr18	29177409	29177550	diffreps_peak_5722	8.09882	141	chr18:29162302-29181738+	66.3818	7.96486e-09	8.12577e-08	up		novel	NM_001204053	Ankhd1	exonic	3840
chr4	31139081	31139320	diffreps_peak_9064	6.52333	239	chr4:31128707-31188500+	7.84868	2.99686e-07	1.9488e-06	up		novel	XR_592018	LOC102553788	sense overlapping	59794
chr8	18567761	18568120	diffreps_peak_12300	8.21772	359	chr8:18532337-18589577-	671.3	6.05725e-09	6.88221e-08	up		novel			intergenic	57241
chr3	2010281	2010700	diffreps_peak_7992	7.91469	419	chr3:1972019-2020352-	71.7273	1.21706e-08	1.09098e-07	up		novel	NM_001108572	Ehmt1	sense overlapping	48334
chr1	129301381	129301840	diffreps_peak_738	8.39534	459	chr1:129292381-129308701-	667.3	4.02399e-09	5.47905e-08	up	1_129308701_129292381_-16320|16.36|1|1	PMID:25714049	NM_001014035	Mef2a	sense overlapping	16321
chr2	215693110	215693140	diffreps_peak_7269	7.85426	30	chr2:215693111-215696837+	7.72191	1.39874e-08	1.20737e-07	up		novel	NM_031331	Psmd4	antisense	3727
chr15	47079824	47079923	diffreps_peak_4414	8.4063	99	chr15:47057203-47081578+	306.6	3.9237e-09	5.47905e-08	up		novel	ENSRNOT00000030384	Dock5	exonic	1294
chr1	47266181	47266460	diffreps_peak_267	6.57668	279	chr1:47239551-47329332+	4.21761	2.65045e-07	1.73202e-06	up	1_47329332_47239551_-89781|16.22|6|49	PMID:25714049	XM_003748698	Arid1b	exonic	89782
chr1	8448601	8448800	diffreps_peak_53	8.40286	199	chr1:8447556-8468138+	371.5	3.95494e-09	5.47905e-08	up		novel	NM_013070	Utrn	antisense	20583
chr8	23910701	23911080	diffreps_peak_12332	8.40995	379	chr8:23893101-23925506+	249.1	3.89089e-09	5.47905e-08	up	8_23925506_23893101_-32405|17.29|3|8	PMID:25714049	XM_235942	Bbs9	exonic	32406
chr16	59986201	59986327	diffreps_peak_4944	8.40952	126	chr16:59986149-59992766+	152.2	3.89475e-09	5.47905e-08	up	16_59992766_59986149_-6617|14.88|5|10	PMID:25714049	NM_001014143	Eri1	exonic	474
chr10	52406821	52407100	diffreps_peak_1878	8.41172	279	chr10:52400880-52407401-	246.9	3.87506e-09	5.47905e-08	up		novel	ENSRNOT00000005583	Dnah9	sense overlapping	6522
chr8	71915701	71915960	diffreps_peak_12572	7.93962	259	chr8:71900228-71927512-	122.4	1.14917e-08	1.05177e-07	up		novel	NM_001025424	Usp3	sense overlapping	27285
chr4	227171421	227171940	diffreps_peak_9741	8.41048	519	chr4:227151837-227212744-	307.6	3.88615e-09	5.47905e-08	up		novel	NM_001010964	Klrb1a	sense overlapping	60908
chr1	17057141	17057440	diffreps_peak_111	8.4132	299	chr1:17036341-17115108+	244.8	3.86193e-09	5.47905e-08	up		novel	NM_001277694	Map3k5	sense overlapping	78768
chr15	90982041	90982240	diffreps_peak_4589	8.42165	199	chr15:90973513-90983408-	185.2	3.78746e-09	5.47905e-08	up		novel			intergenic	9896
chr4	6179961	6180240	diffreps_peak_8904	8.40127	279	chr4:6159828-6190044+	432.1	3.96947e-09	5.47905e-08	up	4_6190044_6159828_-30216|16.81|2|4	PMID:25714049	XM_003749673	LOC502710	exonic	30217
chr16	23476101	23476460	diffreps_peak_4809	8.4136	359	chr16:23439776-23484216+	204.3	3.85837e-09	5.47905e-08	up	16_23484216_23439776_-44440|13.63|6|222	PMID:25714049	XM_224759	Psd3	exonic	44441
chr6	137631061	137631440	diffreps_peak_11349	8.40138	379	chr6:137621370-137632281-	407.8	3.96841e-09	5.47905e-08	up	6_137632281_137621370_-10911|16.88|1|1	PMID:25714049	XM_001068155	Dicer1	exonic	10912
chr8	50778698	50778860	diffreps_peak_12444	8.40598	162	chr8:50778699-50778871+	306.6	3.9266e-09	5.47905e-08	up		novel	NM_001012201	Cadm1	intronic	173
chr2	207384681	207384940	diffreps_peak_7219	8.40456	259	chr2:207379683-207391808+	395.9	3.93954e-09	5.47905e-08	up		novel			intergenic	12126
chr8	89947065	89947190	diffreps_peak_12677	8.39833	125	chr8:89940029-89947704-	494.9	3.99639e-09	5.47905e-08	up		novel	ENSRNOT00000011864	Phip	exonic	767
chr16	7520961	7521008	diffreps_peak_4714	8.40216	47	chr16:7512433-7521008-	391.7	3.96133e-09	5.47905e-08	up	16_7521008_7512433_-8575|17.78|5|14	PMID:25714049	NM_001007623	Mettl6	exonic	448
chr17	86623581	86623840	diffreps_peak_5516	8.39822	259	chr17:86580046-86625776+	500.3	3.99742e-09	5.47905e-08	up	17_86625776_86580046_-45730|21.16|6|14	PMID:25714049	NM_001012162	Mllt10	sense overlapping	45731
chr4	239061401	239061740	diffreps_peak_9800	8.38469	339	chr4:239043568-239063675+	143.7	4.1239e-09	5.50549e-08	up	4_239063675_239043568_-20107|18.45|1|2	PMID:25714049	NM_001106626	Aebp2	sense overlapping	20108
chr6	39777655	39777777	diffreps_peak_10890	7.85117	122	chr6:39712604-39785257+	66.8	1.40873e-08	1.21365e-07	up		novel	ENSRNOT00000073870	Itsn2	exonic	4004
chr2	19843001	19843240	diffreps_peak_6447	7.51497	239	chr2:19795928-19861421-	87.4467	3.05511e-08	2.29034e-07	up		novel	NM_001109505	Atg10	sense overlapping	65494
chr17	37917401	37917740	diffreps_peak_5238	8.41289	339	chr17:37909329-37934815+	231.1	3.86466e-09	5.47905e-08	up	17_37934815_37909329_-25486|16.89|5|17	PMID:25714049	XM_003751681	Cdkal1	sense overlapping	25487
chr2	106580261	106580460	diffreps_peak_6753	6.24196	199	chr2:106540352-106633843+	92.7	5.72853e-07	3.63276e-06	up	2_106633843_106540352_-93491|17.55|5|12	PMID:25714049			intergenic	93492
chr2	276620441	276620960	diffreps_peak_7604	8.40511	519	chr2:276601836-276636913+	323.5	3.93452e-09	5.47905e-08	up	2_276636913_276601836_-35077|12.72|3|5	PMID:25714049	NM_001011953	Pigk	sense overlapping	35078
chr20	6811421	6811800	diffreps_peak_7677	8.10515	379	chr20:6774712-6850783-	57.1316	7.84968e-09	8.12577e-08	up		novel	NM_001008832	RT1-CE1	intronic	76072
chr10	11878941	11879320	diffreps_peak_1693	8.40597	379	chr10:11838356-11893122+	316.3	3.92676e-09	5.47905e-08	up	10_11893122_11838356_-54766|21.74|2|2	PMID:25714049	XM_002727695	LOC100362470	sense overlapping	54767
chr4	153449721	153450060	diffreps_peak_9356	8.39461	339	chr4:153433345-153450087-	703.8	4.03077e-09	5.47905e-08	up	4_153450087_153433345_-16742|15.72|2|7	PMID:25714049	XM_342700	Herc6	exonic	16743
chr10	9482327	9482414	diffreps_peak_1661	8.41077	87	chr10:9479461-9488223-	240.6	3.88355e-09	5.47905e-08	up		novel	NM_001106977	Ubn1	exonic	1149
chr1	282115341	282115720	diffreps_peak_1582	8.06898	379	chr1:282102107-282144042+	571	8.53143e-09	8.41096e-08	up	1_282144042_282102107_-41935|15.20|1|1	PMID:25714049	NM_001013155	Shoc2	sense overlapping	41936
chr4	4016641	4016755	diffreps_peak_8896	8.40079	114	chr4:4013057-4016755+	437.5	3.97386e-09	5.47905e-08	up	4_4016755_4013057_-3698|20.29|3|5	PMID:25714049	NM_001107844	Paxip1	exonic	738
chr7	60735181	60735520	diffreps_peak_11763	7.46022	339	chr7:60733717-60737928-	112.8	3.46558e-08	2.56502e-07	up	7_60737928_60733717_-4211|24.88|2|4	PMID:25714049	NM_001108099	Mdm2	sense overlapping	4212
chr14	33331101	33331480	diffreps_peak_3783	8.40339	379	chr14:33242619-33333722-	354.4	3.95008e-09	5.47905e-08	up		novel	NM_001170601	Srp72	sense overlapping	91104
chr13	101916021	101916460	diffreps_peak_3527	8.40744	439	chr13:101909680-101939762-	281	3.91346e-09	5.47905e-08	up		novel	NM_001109079	Kif26b	sense overlapping	30083
chr3	144538941	144539180	diffreps_peak_8647	8.40169	239	chr3:144493793-144555113-	389.7	3.96557e-09	5.47905e-08	up		novel	ENSRNOT00000007888	Rrbp1	sense overlapping	61321
chr17	7636641	7636900	diffreps_peak_5092	6.83324	259	chr17:7636532-7637168-	8.77886	1.46811e-07	9.87432e-07	up		novel	ENSRNOT00000025096	Naa35	intronic	637
chrX	99611701	99612160	diffreps_peak_13985	7.38757	459	chrX:99599629-99618614+	16.9576	4.09668e-08	2.98629e-07	up		novel			intergenic	18986
chr13	47588181	47588380	diffreps_peak_3215	6.38996	199	chr13:47569964-47589788-	6.37477	4.07413e-07	2.61606e-06	up	13_47589788_47569964_-19824|20.20|2|2	PMID:25714049	XM_344134	Nckap5	exonic	19825
chr17	21222841	21223180	diffreps_peak_5161	8.3994	339	chr17:21184044-21248142+	452.7	3.9866e-09	5.47905e-08	up	17_21248142_21184044_-64098|15.53|6|71	PMID:25714049	NM_012726	Atxn1	sense overlapping	64099
chr2	266766481	266766860	diffreps_peak_7557	8.40551	379	chr2:266752077-266782032-	152.2	3.93088e-09	5.47905e-08	up		novel	NM_001305261	Gbp4	antisense	29956
chrX	29844498	29844591	diffreps_peak_13665	8.39695	93	chrX:29844499-29855605+	574.9	4.00914e-09	5.47905e-08	up		novel	NM_001108254	Egfl6	exonic	333
chr11	91791921	91792300	diffreps_peak_2736	6.34436	379	chr11:91778562-91798184-	12.9558	4.52518e-07	2.89212e-06	up		novel	NM_139263	Fgd4	antisense	19623
chr5	140274921	140275200	diffreps_peak_10480	7.57398	279	chr5:140210128-140300193+	114.9	2.66698e-08	2.04084e-07	up	5_140300193_140210128_-90065|11.86|2|2	PMID:25714049	XM_233435	Eri3	exonic	90066
chr5	156585551	156585600	diffreps_peak_10578	8.09294	49	chr5:156585552-156585706-	139.605	8.07349e-09	8.12577e-08	up		novel	NM_001108687	Man1c1	intronic	155
chr3	26890601	26891060	diffreps_peak_8101	8.40704	459	chr3:26890412-26891922-	333.2	3.91708e-09	5.47905e-08	up		novel	NM_001107839	Rc3h2	sense overlapping	1511
chr15	97341768	97341780	diffreps_peak_4611	8.41885	12	chr15:97333131-97342948-	187.3	3.81198e-09	5.47905e-08	up		novel	NM_001106055	Mycbp2	exonic	1024
chr10	71315540	71315612	diffreps_peak_2039	8.39409	72	chr10:71313431-71321936-	735.8	4.03563e-09	5.47905e-08	up		novel	NM_001012141	Tada2a	exonic	468
chr1	129295801	129296100	diffreps_peak_737	8.41453	299	chr1:129292381-129308701-	207.5	3.85006e-09	5.47905e-08	up	1_129308701_129292381_-16320|16.36|1|1	PMID:25714049	NM_001014035	Mef2a	sense overlapping	16321
chr17	32454281	32454680	diffreps_peak_5216	7.88306	399	chr17:32448197-32503475+	49	1.30901e-08	1.1454e-07	up		novel	NM_001006966	Eci2	sense overlapping	55279
chr8	497621	498000	diffreps_peak_12209	8.23169	379	chr8:438450-516149+	1558.3	5.86552e-09	6.88221e-08	up		novel	NM_023956	Gucy1a2	sense overlapping	77700
chr4	2614731	2614829	diffreps_peak_8882	8.39527	98	chr4:2599041-2617024+	653.8	4.02462e-09	5.47905e-08	up		novel	ENSRNOT00000015232	Ube3c	exonic	902

## Sheet: down.HPH_vs_N
Differentially methylated RNA sites for: down.HPH_vs_N Fold change cut-off: 4 P-value cut-off: 0.00001 Column A ~ E: the coordinates of the differentially methylated RNA sites in bed format, please ref http://genome.ucsc.edu/FAQ/FAQformat.html#format1. Column F: the length of the methylated RNA sites Column G: the id of differentially methylated circRNA. Column H ~ K: the comparison information c…
	down.HPH_vs_N differentially methylated RNA sites
bed format information of differentially methylated RNA sites					differentially methylated RNA		comparison information				Annotations
chrom	txStart	txEnd	PeakID	score	Peak_length	circRNA	Foldchange	P_value	FDR	Regulation	circBaseID	source	best_transcript	GeneName	Catalog	predicted_sequence_length
chr14	113514381	113514760	diffreps_peak_4189	7.88205	379	chr14:113479414-113524827+	36.4057	1.31204e-08	1.14688e-07	down	14_113524827_113479414_-45413|12.59|6|37	PMID:25714049	XM_223709	Ccdc88a	exonic	45414
chr1	10473501	10473880	diffreps_peak_79	7.62251	379	chr1:10464165-10477393-	35.0471	2.38502e-08	1.85995e-07	down	1_10477393_10464165_-13228|20.68|3|12	PMID:25714049	NM_001025640	Vta1	sense overlapping	13229
chr14	71900641	71900761	diffreps_peak_3980	7.90804	120	chr14:71889205-71905496+	64.7246	1.23582e-08	1.09823e-07	down	14_71905496_71889205_-16291|14.83|6|17	PMID:25714049	NM_001107222	Fbxl5	exonic	1655
chr15	28414201	28414420	diffreps_peak_4321	8.20665	219	chr15:28414202-28424788+	500.258	6.21364e-09	6.88935e-08	down		novel	ENSRNOT00000016449	Ktn1	sense overlapping	10587
chr3	144500481	144500820	diffreps_peak_8646	8.53591	339	chr3:144493793-144555113-	385.9	2.91134e-09	5.47905e-08	down		novel	ENSRNOT00000007888	Rrbp1	sense overlapping	61321
chr20	16541335	16541543	diffreps_peak_7766	6.9197	208	chr20:16541336-16558736-	22.3018	1.20308e-07	8.18385e-07	down	20_16558736_16541336_-17400|23.51|6|17	PMID:25714049	NM_001039455	Specc1l	exonic	2186
chr1	180259641	180260080	diffreps_peak_996	8.53329	439	chr1:180250634-180343630+	171.4	2.92893e-09	5.47905e-08	down		novel	ENSRNOT00000064130	AABR06007752.1	sense overlapping	92997
chr1	117814637	117814802	diffreps_peak_702	8.51193	165	chr1:117799600-117816359+	1178.5	3.07662e-09	5.47905e-08	down	1_117816359_117799600_-16759|14.40|3|7	PMID:25714049	NM_001191837	Ube3a	exonic	2277
chr8	126741481	126741720	diffreps_peak_12878	8.50601	239	chr8:126739235-126746391+	152.2	3.11884e-09	5.47905e-08	down	8_126746391_126739235_-7156|20.64|1|1	PMID:25714049	XM_001061864	Itga9	exonic	7157
chr8	59085461	59085660	diffreps_peak_12483	7.90649	199	chr8:59068371-59150475-	161.274	1.24025e-08	1.09946e-07	down		novel	ENSRNOT00000009169	Scaper	sense overlapping	82105
chr7	137648708	137648924	diffreps_peak_12168	8.25262	216	chr7:137630261-137648924-	1305	5.58961e-09	6.77227e-08	down	7_137648924_137630261_-18663|18.33|6|111	PMID:25714049	NM_138832	Slc38a1	exonic	408
chr14	106228101	106228300	diffreps_peak_4154	8.51609	199	chr14:106220349-106234717+	172.5	3.04725e-09	5.47905e-08	down	14_106234717_106220349_-14368|17.59|2|2	PMID:25714049	ENSRNOT00000010264	Vps54	exonic	14369
chr7	59562761	59563140	diffreps_peak_11749	8.51892	379	chr7:59553023-59568438-	489	3.02746e-09	5.47905e-08	down		novel	NM_001011988	Cnot2	sense overlapping	15416
chr13	39652061	39652300	diffreps_peak_3195	8.28019	239	chr13:39643822-39657367+	116.7	5.24574e-09	6.55768e-08	down	13_39657367_39643822_-13545|19.03|1|2	PMID:25714049	XM_002727994	Clasp1	exonic	13546
chr10	76137351	76137519	diffreps_peak_2061	8.21363	168	chr10:76137352-76148264+	1626.3	6.11469e-09	6.88724e-08	down		novel	NM_138839	Vmp1	exonic	300
chr3	42863375	42863580	diffreps_peak_8170	5.58069	205	chr3:42860969-42865962-	4.109	2.62611e-06	1.5994e-05	down		novel	ENSRNOT00000076095	Neb	exonic	729
chr1	251975010	251975088	diffreps_peak_1403	8.52569	78	chr1:251957613-251979722+	562.6	2.98067e-09	5.47905e-08	down		novel	NM_001004446	Smarca2	exonic	903
chr14	84275533	84275660	diffreps_peak_4062	8.52248	127	chr14:84275534-84276175-	591.2	3.00278e-09	5.47905e-08	down	14_84276175_84275534_-641|12.51|5|10	PMID:25714049	NM_024135	Limk2	exonic	303
chr12	26510712	26510910	diffreps_peak_2898	8.279	198	chr12:26510713-26522007-	1441.9	5.26013e-09	6.56793e-08	down		novel	NM_001191916	Baz1b	exonic	664
chr10	58977301	58977680	diffreps_peak_1929	8.03875	379	chr10:58949373-58986263+	42.1429	9.1464e-09	8.83361e-08	down		novel	NM_022690	Ube2g1	sense overlapping	36891
chr20	46624641	46624940	diffreps_peak_7927	7.92048	299	chr20:46613128-46653861+	327.419	1.20092e-08	1.08667e-07	down	20_46653861_46613128_-40733|16.43|4|15	PMID:25714049	NM_001083966	Rev3l	exonic	6835
chr2	60519381	60519760	diffreps_peak_6555	8.04869	379	chr2:60475875-60522280-	282.714	8.93939e-09	8.7e-08	down		novel	NM_017032	Pde4d	antisense	46406
chr4	180212941	180213160	diffreps_peak_9476	7.53036	219	chr4:180212217-180223929+	375.69	2.94877e-08	2.22716e-07	down		novel	NM_001107868	Zfp638	exonic	1614
chr18	2465501	2465740	diffreps_peak_5602	8.25559	239	chr18:2465402-2466614+	767.9	5.55144e-09	6.75773e-08	down		novel	NM_019185	Gata6	sense overlapping	1213
chr10	48208861	48209200	diffreps_peak_1857	7.95975	339	chr10:48208695-48210277+	705.7	1.09712e-08	1.01558e-07	down	10_48210277_48208695_-1582|21.29|1|1	PMID:25714049	NM_001039017	Specc1	exonic	1583
chr1	274829961	274830340	diffreps_peak_1554	6.27553	379	chr1:274819110-274832489+	4.8558	5.3024e-07	3.37109e-06	down		novel	NM_019349	Slk	sense overlapping	13380
chr1	255173257	255173360	diffreps_peak_1425	8.29241	103	chr1:255173258-255211031-	1403.9	5.10025e-09	6.45661e-08	down	1_255211031_255173258_-37773|14.35|6|51	PMID:25714049	XM_219779	RGD1311595	exonic	37774
chr8	36323001	36323380	diffreps_peak_12368	8.53929	379	chr8:36319390-36327113+	400.6	2.88875e-09	5.47905e-08	down		novel	NM_203337	St3gal4	antisense	7724
chr1	208180281	208180660	diffreps_peak_1133	8.51656	379	chr1:208175596-208219584+	253.3	3.04397e-09	5.47905e-08	down		novel	NM_001004415	Tacc2	sense overlapping	43989
chr4	190267121	190267500	diffreps_peak_9536	8.5287	379	chr4:190224131-190302714+	291.3	2.96009e-09	5.47905e-08	down		novel	NM_001030045	Magi1	antisense	78584
chr4	190276361	190276900	diffreps_peak_9538	5.23739	539	chr4:190224131-190302714+	4.05076	5.78908e-06	3.46268e-05	down		novel	NM_001030045	Magi1	antisense	78584
chr14	113519541	113519820	diffreps_peak_4190	8.52085	279	chr14:113479414-113524827+	279.1	3.01405e-09	5.47905e-08	down	14_113524827_113479414_-45413|12.59|6|37	PMID:25714049	XM_223709	Ccdc88a	exonic	45414
chr6	124376301	124376680	diffreps_peak_11288	7.28017	379	chr6:124348653-124395532-	55.2823	5.24606e-08	3.75071e-07	down	6_124395532_124348653_-46879|11.98|2|2	PMID:25714049	XR_006574	LOC500700	exonic	46880
chr4	31141441	31141940	diffreps_peak_9066	8.50863	499	chr4:31128707-31188500+	333.4	3.10003e-09	5.47905e-08	down		novel	XR_592018	LOC102553788	sense overlapping	59794
chr1	204533080	204533320	diffreps_peak_1110	6.86985	240	chr1:204520403-204533534-	8.06915	1.34942e-07	9.11284e-07	down		novel	NM_001011935	Xpo6	exonic	691
chr5	176424182	176424279	diffreps_peak_10711	6.14838	97	chr5:176412177-176432982+	4.70787	7.10584e-07	4.47344e-06	down	5_176432982_176412177_-20805|18.44|1|1	PMID:25714049	NM_030987	Gnb1	exonic	292
chr19	64874161	64874233	diffreps_peak_6253	8.27509	72	chr19:64874079-64874233+	2553.5	5.30771e-09	6.60112e-08	down		novel	NM_001106190	Gins2	antisense	155
chr6	2695781	2696160	diffreps_peak_10740	7.9639	379	chr6:2682796-2697298-	915.5	1.08667e-08	1.00723e-07	down	6_2697298_2682796_-14502|22.10|3|3	PMID:25714049	XM_233805	Hnrpll	exonic	14503
chr12	39951272	39951374	diffreps_peak_2969	8.55297	102	chr12:39942832-39953750-	319.8	2.79916e-09	5.47905e-08	down	12_39953750_39942832_-10918|19.82|1|1	PMID:25714049	NM_001134766	Ccdc62	exonic	1202
chr20	46621401	46621940	diffreps_peak_7926	10.9655	539	chr20:46613128-46653861+	7.45732	1.08268e-11	5.47905e-08	down	20_46653861_46613128_-40733|16.43|4|15	PMID:25714049	NM_001083966	Rev3l	exonic	6835
chr20	33528901	33529400	diffreps_peak_7866	8.52556	499	chr20:33519556-33531714-	402.2	2.98154e-09	5.47905e-08	down		novel	NM_001127452	RGD1305587	sense overlapping	12159
chr2	136070894	136070959	diffreps_peak_6891	7.15938	65	chr2:136069376-136071499+	25.4495	6.92817e-08	4.86203e-07	down		novel	NM_001044696	Lrrc34	exonic	392
chr6	64209201	64209376	diffreps_peak_10986	8.25893	175	chr6:64153106-64209376-	1341.3	5.509e-09	6.72729e-08	down		novel	NM_001108708	Snx13	antisense	56271
chr2	276622301	276622680	diffreps_peak_7605	8.51621	379	chr2:276601836-276636913+	515.5	3.0464e-09	5.47905e-08	down	2_276636913_276601836_-35077|12.72|3|5	PMID:25714049	NM_001011953	Pigk	sense overlapping	35078
chr5	105662181	105662740	diffreps_peak_10286	8.21978	559	chr5:105660514-105676019+	44.9206	6.0287e-09	6.88221e-08	down	5_105676019_105660514_-15505|13.76|6|50	PMID:25714049	NM_001134641	RGD1560884	exonic	15506
chr5	132313620	132313704	diffreps_peak_10430	8.51398	84	chr5:132308826-132313704+	565.4	3.06213e-09	5.47905e-08	down		novel	NM_001100840	Txndc12	exonic	281
chr1	264092640	264092739	diffreps_peak_1478	6.4925	99	chr1:264088769-264127121-	5.29636	3.21737e-07	2.08373e-06	down		novel	NM_001191636	Myof	exonic	2708
chr2	60482021	60482440	diffreps_peak_6554	8.50878	419	chr2:60475875-60522280-	992.5	3.09897e-09	5.47905e-08	down		novel	NM_017032	Pde4d	antisense	46406
chr2	256563341	256563720	diffreps_peak_7508	7.75298	379	chr2:256549337-256577454+	74.9245	1.76611e-08	1.44792e-07	down		novel	ENSRNOT00000072131	Npnt	antisense	28118
chr4	31171361	31171880	diffreps_peak_9067	7.92347	519	chr4:31128707-31188500+	118.579	1.1927e-08	1.08096e-07	down		novel	XR_592018	LOC102553788	sense overlapping	59794
chr14	33327921	33328300	diffreps_peak_3782	7.60061	379	chr14:33242619-33333722-	105.861	2.50836e-08	1.93147e-07	down		novel	NM_001170601	Srp72	sense overlapping	91104
chr2	3823601	3823860	diffreps_peak_6357	7.48771	259	chr2:3775262-3854990+	33.5451	3.25306e-08	2.42761e-07	down	2_3854990_3775262_-79728|12.18|1|1	PMID:25714049	XM_003749161	Mctp1	exonic	79729
chr3	118262661	118262860	diffreps_peak_8512	7.59049	199	chr3:118262107-118271994+	163.373	2.5675e-08	1.972e-07	down	3_118271994_118262107_-9887|16.35|3|7	PMID:25714049	XM_575215	Mga	exonic	9888
chr2	260583961	260584340	diffreps_peak_7529	8.51646	379	chr2:260504983-260592675+	366.2	3.0447e-09	5.47905e-08	down		novel	NM_017041	Ppp3ca	sense overlapping	87693
chr1	10474101	10474480	diffreps_peak_80	7.75125	379	chr1:10464165-10477393-	71.9685	1.77315e-08	1.45299e-07	down	1_10477393_10464165_-13228|20.68|3|12	PMID:25714049	NM_001025640	Vta1	sense overlapping	13229
chr8	64470661	64470824	diffreps_peak_12516	6.17144	163	chr8:64464231-64509119+	4.3896	6.73845e-07	4.25161e-06	down		novel	NM_134335	Myo9a	exonic	3588
chr6	104961881	104962160	diffreps_peak_11161	8.23776	279	chr6:104938310-104969772-	707.3	5.78411e-09	6.86709e-08	down		novel	NM_001013098	Dhrs7	sense overlapping	31463
chr4	246951181	246951597	diffreps_peak_9846	8.07328	416	chr4:246945664-246951597-	1478.3	8.44737e-09	8.35693e-08	down	4_246951597_246945664_-5933|18.89|3|4	PMID:25714049	XM_342788	Tmtc1	exonic	5934
chr14	34910973	34911062	diffreps_peak_3795	8.51779	89	chr14:34910974-34914756-	524	3.03536e-09	5.47905e-08	down		novel	NM_022264	Kit	exonic	456
chr4	219359088	219359229	diffreps_peak_9693	7.75942	141	chr4:219353191-219361403-	105.6	1.74013e-08	1.4298e-07	down	4_219361403_219353191_-8212|15.77|6|21	PMID:25714049	NM_170788	Erc1	exonic	614
chr2	185779641	185779784	diffreps_peak_7123	8.51673	143	chr2:185766211-185779784+	290.9	3.04279e-09	5.47905e-08	down		novel	NM_001107682	Nmd3	sense overlapping	13574
chr1	86565382	86565539	diffreps_peak_528	8.07856	157	chr1:86565383-86565539+	1511.4	8.34534e-09	8.28823e-08	down		novel	NM_001107498	Samd4b	intronic	157
chr18	14978200	14978295	diffreps_peak_5644	7.90389	95	chr18:14976796-14980635-	165.887	1.24771e-08	1.10348e-07	down		novel	NM_001108424	Rnf125	exonic	343
chr14	43134541	43134920	diffreps_peak_3848	7.74152	379	chr14:43126873-43166989+	67.6944	1.81336e-08	1.47739e-07	down	14_43166989_43126873_-40116|19.71|1|1	PMID:25714049	XM_223399	Apbb2	sense overlapping	40117
chr5	19960881	19961100	diffreps_peak_9934	6.47079	219	chr5:19930098-19986389+	6.74888	3.38227e-07	2.18753e-06	down		novel	XR_592401	LOC103692294	sense overlapping	56292
chr4	8171621	8171929	diffreps_peak_8929	7.07692	308	chr4:8167843-8171929+	39.4232	8.37688e-08	5.81668e-07	down	4_8171929_8167843_-4086|16.40|1|3	PMID:25714049	NM_001106575	Srpk2	exonic	907
chr9	45813631	45813660	diffreps_peak_13137	8.51201	29	chr9:45810954-45813750-	654.1	3.07606e-09	5.47905e-08	down	9_45813750_45810954_-2796|17.25|2|2	PMID:25714049	NM_001191067	Tbc1d8	exonic	589
chr2	225990881	225990905	diffreps_peak_7358	8.51814	24	chr2:225941742-225990905-	569.6	3.0329e-09	5.47905e-08	down		novel	NM_139084	Magi3	exonic	2049
chr3	160641986	160642109	diffreps_peak_8754	8.51467	123	chr3:160628216-160642109-	625.8	3.05722e-09	5.47905e-08	down		novel	NM_001271210	Ralgapb	exonic	597
chr17	12023101	12023380	diffreps_peak_5112	7.08563	279	chr17:11985429-12039250-	48.9168	8.21046e-08	5.70953e-07	down	17_12039250_11985429_-53821|14.81|1|1	PMID:25714049	NM_001107337	Nsd1	exonic	3832
chr20	134461	134840	diffreps_peak_7633	8.50725	379	chr20:132290-176569-	176.7	3.10991e-09	5.47905e-08	down		novel	NM_001008833	RT1-CE10	sense overlapping	44280
chr20	6737961	6738340	diffreps_peak_7676	8.50355	379	chr20:6731061-6774471-	576.7	3.13653e-09	5.47905e-08	down		novel	NM_001008832	RT1-CE1	intronic	43411
chr6	85177161	85177540	diffreps_peak_11072	8.49713	379	chr6:85173551-85195490+	361.6	3.18323e-09	5.47905e-08	down		novel	NM_001108711	Snx6	antisense	21940
chr4	31139141	31139540	diffreps_peak_9065	7.75418	399	chr4:31128707-31188500+	171.953	1.76126e-08	1.44464e-07	down		novel	XR_592018	LOC102553788	sense overlapping	59794
chr2	228911561	228911940	diffreps_peak_7387	8.23011	379	chr2:228910311-228914737+	1158.1	5.8869e-09	6.88221e-08	down		novel	NM_001127485	Lrif1	sense overlapping	4427
chr12	21576498	21576680	diffreps_peak_2864	7.35062	182	chr12:21576499-21586497-	20.4748	4.46049e-08	3.22738e-07	down		novel	XR_595282	LOC102551138	sense overlapping	9999
chr4	67283361	67283740	diffreps_peak_9250	8.21162	379	chr4:67270709-67290959-	223.226	6.14298e-09	6.88935e-08	down	4_67290959_67270709_-20250|19.95|3|7	PMID:25714049	XM_231692	Braf	exonic	20251
chr5	176531721	176531857	diffreps_peak_10715	7.26212	136	chr5:176527501-176531857+	110.842	5.46868e-08	3.89576e-07	down		novel	NM_145766	Cdk11b	sense overlapping	4357
chr10	58095281	58095402	diffreps_peak_1917	8.44887	121	chr10:58084209-58095402+	127	3.55739e-09	5.47905e-08	down	10_58095402_58084209_-11193|17.75|6|23	PMID:25714049	NM_001024234	Wscd1	sense overlapping	11194
chr4	147342699	147342760	diffreps_peak_9315	8.55556	61	chr4:147342700-147358990-	318.3	2.78253e-09	5.47905e-08	down		novel	NM_022243	Hibadh	sense overlapping	16291
chr15	48116801	48117260	diffreps_peak_4418	8.25266	459	chr15:48053230-48118071+	1405.9	5.58904e-09	6.77227e-08	down		novel	NM_001105717	Dpysl2	sense overlapping	64842
chr2	20325321	20325520	diffreps_peak_6450	8.32632	199	chr2:20305129-20403733+	1674.7	4.71715e-09	6.10112e-08	down		novel	ENSRNOT00000021857	Ssbp2	sense overlapping	98605
chr1	157177641	157177880	diffreps_peak_853	7.73145	239	chr1:157140021-157196482+	60.4655	1.85588e-08	1.50481e-07	down		novel	NM_053524	Nox4	sense overlapping	56462
chr1	47265981	47266360	diffreps_peak_266	8.52252	379	chr1:47239551-47329332+	334.5	3.0025e-09	5.47905e-08	down	1_47329332_47239551_-89781|16.22|6|49	PMID:25714049	XM_003748698	Arid1b	exonic	89782
chr6	46722193	46722274	diffreps_peak_10913	8.53979	81	chr6:46720999-46728174+	188	2.88545e-09	5.47905e-08	down	6_46728174_46720999_-7175|15.66|1|1	PMID:25714049	NM_001108014	Smc6	exonic	672
chr2	41468959	41469042	diffreps_peak_6458	8.51279	83	chr2:41468377-41470973+	505.3	3.07049e-09	5.47905e-08	down	2_41470973_41468377_-2596|18.40|2|4	PMID:25714049	NM_133395	Serinc5	exonic	356
chr6	114195981	114196260	diffreps_peak_11228	7.56273	279	chr6:114195005-114196798+	42.1504	2.73699e-08	2.08933e-07	down	6_114196798_114195005_-1793|18.40|6|15	PMID:25714049	NM_139330	Sipa1l1	exonic	1794
chr16	61734237	61734400	diffreps_peak_4952	8.22647	163	chr16:61734238-61734435+	1386.4	5.93653e-09	6.88221e-08	down		novel	ENSRNOT00000046138	Rbpms	intronic	198
chr1	17067081	17067460	diffreps_peak_112	8.51611	379	chr1:17036341-17115108+	532.2	3.0471e-09	5.47905e-08	down		novel	NM_001277694	Map3k5	sense overlapping	78768
chr7	40237147	40237400	diffreps_peak_11672	7.84324	253	chr7:40223440-40237400-	60.5946	1.43471e-08	1.22694e-07	down		novel	NM_001135858	Tmtc3	exonic	635
chr4	211257461	211257860	diffreps_peak_9636	8.5037	399	chr4:211231853-211267611-	575.3	3.13542e-09	5.47905e-08	down		novel	ENSRNOT00000042418	Tmcc1	sense overlapping	35759
chr6	131964081	131964182	diffreps_peak_11304	8.25877	101	chr6:131957169-131975535+	730.8	5.51098e-09	6.72874e-08	down	6_131975535_131957169_-18366|16.12|2|2	PMID:25714049	NM_138920	Zc3h14	exonic	1084
chr18	56566781	56566800	diffreps_peak_5884	8.2059	19	chr18:56566782-56572886+	268.31	6.22437e-09	6.89089e-08	down		novel	ENSRNOT00000026174	Sh3tc2	exonic	622
chrX	112512721	112513100	diffreps_peak_14039	8.51198	379	chrX:112456925-112524573+	931.2	3.07623e-09	5.47905e-08	down		novel	NM_001109014	Tmem164	sense overlapping	67649
chr5	21376137	21376183	diffreps_peak_9946	5.9305	46	chr5:21372357-21382380+	4.91592	1.17355e-06	7.27896e-06	down		novel	NM_030857	Lyn	exonic	795
chr11	56366261	56366640	diffreps_peak_2534	7.76832	379	chr11:56347233-56397676+	174.135	1.70483e-08	1.40474e-07	down		novel	NM_001079938	Bbx	sense overlapping	50444
chr15	52391576	52391773	diffreps_peak_4436	8.03802	197	chr15:52386974-52391773-	37.2706	9.16174e-09	8.84541e-08	down	15_52391773_52386974_-4799|16.51|2|2	PMID:25714049	NM_153474	Fzd3	exonic	1215
chrX	47000401	47000920	diffreps_peak_13756	7.11038	519	chrX:46982675-47058622-	13.6764	7.7556e-08	5.4105e-07	down		novel	ENSRNOT00000045901	RGD1560207	sense overlapping	75948
chr12	54268633	54268711	diffreps_peak_3061	8.22706	78	chr12:54268634-54280615-	632.5	5.92845e-09	6.88221e-08	down		novel	NM_001107847	Golga3	exonic	1369
chr14	92216560	92216720	diffreps_peak_4108	8.54636	160	chr14:92216561-92249990+	431.2	2.84212e-09	5.47905e-08	down		novel	XR_594178	LOC102553003	sense overlapping	33430
chr3	42734121	42734500	diffreps_peak_8168	7.69125	379	chr3:42718774-42736896+	449.857	2.03588e-08	1.62668e-07	down		novel	ENSRNOT00000008201	Rif1	exonic	4707
chr6	37390101	37390480	diffreps_peak_10873	7.08198	379	chr6:37383717-37393658-	10.4774	8.2799e-08	5.7531e-07	down	6_37393658_37383717_-9941|21.90|3|5	PMID:25714049	NM_133618	Hadhb	sense overlapping	9942
chr7	98694542	98694640	diffreps_peak_11963	7.95348	98	chr7:98691970-98694640-	960.3	1.11306e-08	1.02764e-07	down		novel	NM_133521	Fbxo32	exonic	241
chr6	9329061	9329380	diffreps_peak_10783	7.90275	319	chr6:9325941-9356150-	287.447	1.25097e-08	1.10567e-07	down	6_9356150_9325941_-30209|16.18|6|134	PMID:25714049	XM_237474	Srbd1	exonic	30210
chr10	53505481	53505860	diffreps_peak_1880	8.51484	379	chr10:53500077-53537626+	468.5	3.05604e-09	5.47905e-08	down		novel	NM_019325	Myh4	sense overlapping	37550
chr6	105968121	105968620	diffreps_peak_11170	6.52217	499	chr6:105917938-105972549+	20.8363	3.00487e-07	1.9537e-06	down	6_105972549_105917938_-54611|15.58|1|1	PMID:25714049	NM_031085	Prkch	sense overlapping	54612
chr10	2168942	2169021	diffreps_peak_1634	8.51045	79	chr10:2119752-2182453-	457.3	3.08708e-09	5.47905e-08	down		novel	NM_001134961	Pdxdc1	exonic	2304
chr6	82128261	82128520	diffreps_peak_11058	7.82719	259	chr6:82112903-82128601-	765.5	1.4887e-08	1.26016e-07	down		novel	ENSRNOT00000008459	Hectd1	sense overlapping	15699
chr2	64831141	64831520	diffreps_peak_6568	8.51926	379	chr2:64809855-64845140+	228.9	3.0251e-09	5.47905e-08	down	2_64845140_64809855_-35285|16.13|1|1	PMID:25714049	XM_001069431	Arl15	sense overlapping	35286
chr13	50060140	50060305	diffreps_peak_3239	8.51428	165	chr13:50056285-50060305+	1026.8	3.06001e-09	5.47905e-08	down		novel	NM_001012025	Ubxn4	exonic	486
chr1	8191581	8191694	diffreps_peak_48	6.93895	113	chr1:8179389-8220003-	11.2247	1.15094e-07	7.85147e-07	down		novel	NM_013070	Utrn	exonic	686
chr8	116676881	116676885	diffreps_peak_12817	8.20645	4	chr8:116676708-116677597+	177.976	6.21661e-09	6.88935e-08	down	8_116677597_116676708_-889|18.53|1|1	PMID:25714049	NM_001134532	Qrich1	exonic	333
chr18	17304441	17304660	diffreps_peak_5666	8.51778	219	chr18:17303869-17310787+	276.8	3.03543e-09	5.47905e-08	down	18_17310787_17303869_-6918|18.46|5|7	PMID:25714049	XM_003751756	RGD1562608	exonic	6919
chr8	70060881	70061160	diffreps_peak_12558	6.87832	279	chr8:70040799-70069115+	92.1	1.32338e-07	8.94765e-07	down	8_70069115_70040799_-28316|18.29|4|12	PMID:25714049	XM_003750529	RGD1562639	exonic	28317
chr15	15793021	15793400	diffreps_peak_4271	8.51646	379	chr15:15778507-15846171-	337.2	3.04467e-09	5.47905e-08	down	15_15846171_15778507_-67664|17.89|4|4	PMID:25714049	XM_002728178	RGD1564342	exonic	67665
chr8	86654761	86654850	diffreps_peak_12662	8.52646	89	chr8:86653631-86657963-	425.7	2.97535e-09	5.47905e-08	down		novel	ENSRNOT00000043691	Col12a1	exonic	690
chr8	61387921	61387974	diffreps_peak_12498	8.55569	53	chr8:61382925-61387974-	195	2.78168e-09	5.47905e-08	down		novel	NM_139097	Scn3b	sense overlapping	5050
chr11	55298081	55298460	diffreps_peak_2531	7.76354	379	chr11:55298060-55302896+	174.054	1.7237e-08	1.41877e-07	down		novel			intergenic	4837
chr9	10204190	10204239	diffreps_peak_12972	8.28804	49	chr9:10195674-10206089-	1525	5.15177e-09	6.48797e-08	down	9_10206089_10195674_-10415|24.36|5|33	PMID:25714049	NM_139336	Uxs1	exonic	182
chr6	105952601	105952980	diffreps_peak_11169	8.50739	379	chr6:105917938-105972549+	776.8	3.10893e-09	5.47905e-08	down	6_105972549_105917938_-54611|15.58|1|1	PMID:25714049	NM_031085	Prkch	sense overlapping	54612
chr6	46728028	46728174	diffreps_peak_10914	7.20579	146	chr6:46720999-46728174+	80.9353	6.22597e-08	4.39653e-07	down	6_46728174_46720999_-7175|15.66|1|1	PMID:25714049	NM_001108014	Smc6	exonic	672
chr2	276619901	276620340	diffreps_peak_7603	8.51814	439	chr2:276601836-276636913+	569.6	3.0329e-09	5.47905e-08	down	2_276636913_276601836_-35077|12.72|3|5	PMID:25714049	NM_001011953	Pigk	sense overlapping	35078
chr1	8219873	8219980	diffreps_peak_49	7.18073	107	chr1:8179389-8220003-	31.8937	6.59577e-08	4.64334e-07	down		novel	NM_013070	Utrn	exonic	686
chr9	73516781	73517240	diffreps_peak_13273	8.51171	459	chr9:73506933-73539524+	1123.9	3.07812e-09	5.47905e-08	down	9_73539524_73506933_-32591|17.28|6|74	PMID:25714049	XM_346058	LOC367289	sense overlapping	32592
chr2	246487841	246488220	diffreps_peak_7463	8.51203	379	chr2:246485756-246507062-	443.7	3.07585e-09	5.47905e-08	down	2_246507062_246485756_-21306|16.48|2|6	PMID:25714049	NM_001106468	Usp53	exonic	2625
chr3	49628121	49628500	diffreps_peak_8196	8.51824	379	chr3:49619434-49641575-	151	3.03222e-09	5.47905e-08	down	3_49641575_49619434_-22141|17.46|4|11	PMID:25714049	NM_024486	Acvr1	sense overlapping	22142
chr8	33309861	33310240	diffreps_peak_12362	8.38872	379	chr8:33270577-33314386+	893.5	4.08578e-09	5.4848e-08	down	8_33314386_33270577_-43809|20.94|4|6	PMID:25714049	XM_236020	Arhgap32	exonic	43810
chr3	87973552	87973656	diffreps_peak_8394	8.51207	104	chr3:87971454-87973656+	689.9	3.07563e-09	5.47905e-08	down		novel	ENSRNOT00000008061	Phf21a	exonic	336
chr1	233612713	233612830	diffreps_peak_1303	6.43165	117	chr1:233611948-233613479+	4.36075	3.70129e-07	2.38568e-06	down	1_233613479_233611948_-1531|15.94|4|4	PMID:25714049	NM_171995	Ddb1	exonic	304
chr5	132572444	132572492	diffreps_peak_10433	8.519	48	chr5:132554735-132573746-	167.7	3.02691e-09	5.47905e-08	down	5_132573746_132554735_-19011|21.53|4|13	PMID:25714049	NM_001044234	Osbpl9	exonic	551
chrX	21726644	21726883	diffreps_peak_13622	7.23058	239	chrX:21724033-21730409-	65.8743	5.88052e-08	4.17025e-07	down	X_21730409_21724033_-6376|19.59|1|1	PMID:25714049	NM_031683	Smc1a	exonic	1436
chr14	28275761	28276300	diffreps_peak_3755	8.21552	539	chr14:28269888-28357863+	771.4	6.08807e-09	6.88221e-08	down		novel	NM_130822	Adgrl3	antisense	87976
chr1	255210621	255211000	diffreps_peak_1426	8.5159	379	chr1:255173258-255211031-	567.8	3.04862e-09	5.47905e-08	down	1_255211031_255173258_-37773|14.35|6|51	PMID:25714049	XM_219779	RGD1311595	exonic	37774
chr20	34042186	34042300	diffreps_peak_7870	8.03769	114	chr20:34032095-34045697-	1453	9.1687e-09	8.84996e-08	down	20_34045697_34032095_-13602|16.76|1|1	PMID:25714049	NM_001013198	Ddx50	exonic	1017
chr2	225973391	225973449	diffreps_peak_7356	8.29396	58	chr2:225941742-225990905-	965	5.08202e-09	6.44219e-08	down		novel	NM_139084	Magi3	exonic	2049
chr20	9565391	9565589	diffreps_peak_7704	6.37969	198	chr20:9565392-9573721-	12.8618	4.17166e-07	2.67706e-06	down	20_9573721_9565392_-8329|21.34|6|66	PMID:25714049	NM_001039607	LOC294154	exonic	353
chr6	64158341	64158720	diffreps_peak_10984	8.5093	379	chr6:64153106-64209376-	619.2	3.09528e-09	5.47905e-08	down		novel	NM_001108708	Snx13	antisense	56271
chr2	53091721	53091980	diffreps_peak_6515	8.04877	259	chr2:53079035-53092925-	25.7529	8.93787e-09	8.69951e-08	down		novel	ENSRNOT00000070796	Erbb2ip	sense overlapping	13891
chr1	180264301	180264680	diffreps_peak_997	6.41481	379	chr1:180250634-180343630+	18.031	3.84759e-07	2.47621e-06	down		novel	ENSRNOT00000064130	AABR06007752.1	sense overlapping	92997
chr5	153845331	153845500	diffreps_peak_10557	6.94063	169	chr5:153827357-153845805-	12.9122	1.14649e-07	7.82211e-07	down		novel	ENSRNOT00000013761	Epb4.1	exonic	1127
chr14	81670821	81671160	diffreps_peak_4030	8.51833	339	chr14:81664454-81672680-	324.9	3.03159e-09	5.47905e-08	down		novel	NM_019339	Rgs12	sense overlapping	8227
chr14	2927021	2927520	diffreps_peak_3624	8.51792	499	chr14:2924851-2963683+	202.8	3.03445e-09	5.47905e-08	down	14_2963683_2924851_-38832|19.64|1|2	PMID:25714049	NM_001271410	Evi5	sense overlapping	38833
chr15	48110121	48110320	diffreps_peak_4417	8.49157	199	chr15:48053230-48118071+	67.9762	3.22429e-09	5.47905e-08	down		novel	NM_001105717	Dpysl2	sense overlapping	64842
chr10	16602005	16602140	diffreps_peak_1730	6.93599	135	chr10:16598394-16619881-	6.21493	1.15879e-07	7.8965e-07	down		novel	NM_001277157	Crebrf	exonic	1798
chr14	82855201	82855580	diffreps_peak_4044	7.80008	379	chr14:82852829-82855886-	193.642	1.58461e-08	1.32275e-07	down	14_82855886_82852829_-3057|15.11|6|145	PMID:25714049	NM_001191552	Whsc1	sense overlapping	3058
chr15	55922858	55922980	diffreps_peak_4457	7.89559	122	chr15:55918717-55923023-	3095.5	1.27176e-08	1.11939e-07	down		novel	NM_031323	Bmp1	exonic	809
chr3	27096381	27096900	diffreps_peak_8103	8.51119	519	chr3:27066930-27141887-	985.9	3.08183e-09	5.47905e-08	down	3_27141887_27066930_-74957|22.74|6|42	PMID:25714049	NM_053416	Strbp	sense overlapping	74958
chr16	70835721	70835916	diffreps_peak_4986	8.51674	195	chr16:70823794-70835916-	598.1	3.04269e-09	5.47905e-08	down		novel	NM_001106090	Whsc1l1	sense overlapping	12123
chr14	36050281	36050660	diffreps_peak_3799	5.32434	379	chr14:36041858-36094013+	70	4.7387e-06	2.84362e-05	down		novel	NM_001017499	Scfd2	sense overlapping	52156
chr4	31175301	31175680	diffreps_peak_9069	8.51848	379	chr4:31128707-31188500+	173	3.03054e-09	5.47905e-08	down		novel	XR_592018	LOC102553788	sense overlapping	59794
chr16	58795761	58796140	diffreps_peak_4937	8.07578	379	chr16:58780753-58798311+	784.5	8.39888e-09	8.32086e-08	down		novel			intergenic	17559
chr3	129772601	129772649	diffreps_peak_8591	8.51558	48	chr3:129747795-129785429-	499.3	3.05082e-09	5.47905e-08	down		novel	NM_001109206	RGD1565616	exonic	1577
chr4	190274721	190275020	diffreps_peak_9537	8.25753	299	chr4:190224131-190302714+	1742.1	5.52669e-09	6.73629e-08	down		novel	NM_001030045	Magi1	antisense	78584
chr1	18018401	18018680	diffreps_peak_125	7.6231	279	chr1:18014336-18031043+	193.282	2.38177e-08	1.85849e-07	down		novel	NM_001011934	Hbs1l	sense overlapping	16708
chr5	104646321	104646700	diffreps_peak_10275	8.26722	379	chr5:104646289-104646800-	885	5.40485e-09	6.6665e-08	down		novel	ENSRNOT00000013092	Nfib	intronic	512
chr18	2466041	2466360	diffreps_peak_5603	7.11861	319	chr18:2465402-2466614+	25.696	7.61011e-08	5.31249e-07	down		novel	NM_019185	Gata6	sense overlapping	1213
chr8	103831041	103831360	diffreps_peak_12741	8.38291	319	chr8:103826140-103834074-	1755.8	4.14084e-09	5.52117e-08	down		novel			intergenic	7935
chr8	59098941	59099220	diffreps_peak_12484	7.90649	279	chr8:59068371-59150475-	161.274	1.24025e-08	1.09946e-07	down		novel	ENSRNOT00000009169	Scaper	sense overlapping	82105
chr6	31927865	31927924	diffreps_peak_10847	8.48384	59	chr6:31922396-31927924-	1836.9	3.28218e-09	5.47905e-08	down	6_31927924_31922396_-5528|18.02|6|23	PMID:25714049	NM_001170596	Birc6	exonic	1454
chr4	234409401	234409646	diffreps_peak_9773	6.99901	245	chr4:234409245-234409646+	19.7892	1.00228e-07	6.88912e-07	down		novel	NM_001109610	H2afj	sense overlapping	402
chrX	5662547	5662700	diffreps_peak_13527	8.22495	153	chrX:5662548-5684849-	1837.1	5.9573e-09	6.88221e-08	down	X_5684849_5662548_-22301|21.29|6|55	PMID:25714049	XM_002730185	Kdm6a	exonic	22302
chr16	79341379	79341550	diffreps_peak_5024	8.51882	171	chr16:79338768-79355612-	267	3.02816e-09	5.47905e-08	down		novel	ENSRNOT00000016745	Arhgef10	exonic	1183
chr1	242968985	242969040	diffreps_peak_1358	8.01745	55	chr1:242966101-242969268-	698	9.60624e-09	9.08042e-08	down	1_242969268_242966101_-3167|17.82|5|8	PMID:25714049	NM_001100975	Vps13a	exonic	931
chr4	190228081	190228460	diffreps_peak_9535	8.40698	379	chr4:190224131-190302714+	1896.8	3.9176e-09	5.47905e-08	down		novel	NM_001030045	Magi1	antisense	78584
chr14	14108338	14108418	diffreps_peak_3695	8.52077	80	chr14:14096627-14118797-	190.2	3.01459e-09	5.47905e-08	down		novel	ENSRNOT00000060868	Bmp2k	exonic	1153
chr8	53948661	53949040	diffreps_peak_12460	8.51699	379	chr8:53942081-53999618-	598.9	3.04093e-09	5.47905e-08	down	8_53999618_53942081_-57537|16.71|5|13	PMID:25714049	XR_086323	Snf1lk2	sense overlapping	57538
chr11	73186055	73186190	diffreps_peak_2612	8.50864	135	chr11:73175899-73186190-	1847.4	3.10001e-09	5.47905e-08	down	11_73186190_73175899_-10291|18.83|5|7	PMID:25714049	NM_147139	Itgb5	exonic	565
chr1	180250781	180251000	diffreps_peak_995	8.07313	219	chr1:180250634-180343630+	374.968	8.45022e-09	8.35693e-08	down		novel	ENSRNOT00000064130	AABR06007752.1	sense overlapping	92997
chr9	92595241	92595780	diffreps_peak_13354	8.50797	539	chr9:92589503-92609961+	757.2	3.10481e-09	5.47905e-08	down	9_92609961_92589503_-20458|17.47|3|7	PMID:25714049	NM_001106924	Cab39	sense overlapping	20459
chr18	75106290	75106520	diffreps_peak_5966	6.28711	230	chr18:75106291-75106920-	5.10485	5.1628e-07	3.28455e-06	down	18_75106920_75106291_-629|21.52|6|144	PMID:25714049	XM_225744	Setbp1	exonic	630
chr14	43302012	43302360	diffreps_peak_3850	8.50841	348	chr14:43302013-43308219+	810	3.10164e-09	5.47905e-08	down	14_43308219_43302013_-6206|15.14|3|4	PMID:25714049	XM_223399	Apbb2	exonic	6207
chr8	59027721	59028100	diffreps_peak_12481	7.58655	379	chr8:59016118-59057368-	102.7	2.59089e-08	1.98781e-07	down	8_59057368_59016118_-41250|10.52|2|3	PMID:25714049	XM_343394	Scaper	exonic	41251
chr10	65751481	65751800	diffreps_peak_1985	8.51059	319	chr10:65741491-65756686+	143.7	3.08607e-09	5.47905e-08	down		novel	NM_001191924	Nlk	sense overlapping	15196
chr17	86747941	86748320	diffreps_peak_5521	8.51396	379	chr17:86733902-86770002+	164.7	3.06227e-09	5.47905e-08	down		novel	ENSRNOT00000000162	Dnajc1	antisense	36101
chrX	119351901	119352280	diffreps_peak_14080	8.51503	379	chrX:119350256-119353050-	269.8	3.05474e-09	5.47905e-08	down		novel	XR_146482	LOC100911253	sense overlapping	2795
chr10	58085801	58086040	diffreps_peak_1916	8.38525	239	chr10:58084209-58095402+	1352.2	4.11863e-09	5.50549e-08	down	10_58095402_58084209_-11193|17.75|6|23	PMID:25714049	NM_001024234	Wscd1	sense overlapping	11194
chr3	14173855	14173980	diffreps_peak_8044	8.25893	125	chr3:14173856-14176020+	803.7	5.50895e-09	6.72729e-08	down		novel	NM_001024782	Lrrc8a	exonic	2165
chr5	19935181	19935560	diffreps_peak_9933	8.52789	379	chr5:19930098-19945737+	162.2	2.96557e-09	5.47905e-08	down		novel	XR_592401	LOC103692294	sense overlapping	15640
chr1	108303641	108304020	diffreps_peak_668	8.50428	379	chr1:108295703-108313961+	365.3	3.13126e-09	5.47905e-08	down	1_108313961_108295703_-18258|15.23|1|2	PMID:25714049	NM_001127504	Gas2	sense overlapping	18259
chr4	31172621	31173000	diffreps_peak_9068	8.51183	379	chr4:31128707-31188500+	406	3.07729e-09	5.47905e-08	down		novel	XR_592018	LOC102553788	sense overlapping	59794
chrX	119353301	119353800	diffreps_peak_14081	8.52081	499	chrX:119350672-119366614-	188.7	3.01429e-09	5.47905e-08	down		novel	XR_146482	LOC100911253	sense overlapping	15943
chr8	444261	444640	diffreps_peak_12208	8.52468	379	chr8:438450-516149+	182.8	2.98762e-09	5.47905e-08	down		novel	NM_023956	Gucy1a2	sense overlapping	77700
chr2	207457705	207458040	diffreps_peak_7220	7.59767	335	chr2:207457706-207461445+	1455.4	2.52538e-08	1.94317e-07	down	2_207461445_207457706_-3739|11.59|5|7	PMID:25714049	XM_342277	RGD1565775	exonic	3740
chr9	14987841	14987945	diffreps_peak_12999	7.80395	104	chr9:14967631-14987945+	36.1111	1.57055e-08	1.31411e-07	down		novel	NM_001178071	Ubr2	exonic	2104
chr9	92609801	92609961	diffreps_peak_13355	6.25034	160	chr9:92589503-92609961+	6.71917	5.61896e-07	3.56541e-06	down	9_92609961_92589503_-20458|17.47|3|7	PMID:25714049	NM_001106924	Cab39	sense overlapping	20459
chr3	146928541	146928920	diffreps_peak_8664	8.51107	379	chr3:146906837-146933158-	882.6	3.08267e-09	5.47905e-08	down		novel	ENSRNOT00000015637	Ralgapa2	intronic	26322
chr2	20500381	20500760	diffreps_peak_6452	6.32881	379	chr2:20498056-20590599+	84.1	4.69014e-07	2.99462e-06	down		novel	ENSRNOT00000021857	Ssbp2	sense overlapping	92544
chr14	104978856	104978987	diffreps_peak_4146	8.5179	131	chr14:104967667-105004274+	337.9	3.03461e-09	5.47905e-08	down		novel	NM_001271196	Usp34	exonic	2647
chr14	43307761	43308140	diffreps_peak_3852	8.22003	379	chr14:43302013-43308219+	863.2	6.02521e-09	6.88221e-08	down	14_43308219_43302013_-6206|15.14|3|4	PMID:25714049	XM_223399	Apbb2	exonic	6207
chr14	43306321	43306700	diffreps_peak_3851	8.0632	379	chr14:43302013-43308219+	342.097	8.64578e-09	8.48134e-08	down	14_43308219_43302013_-6206|15.14|3|4	PMID:25714049	XM_223399	Apbb2	exonic	6207
chr5	117871061	117871320	diffreps_peak_10343	6.48281	259	chr5:117853345-117881813-	11.3326	3.28999e-07	2.12946e-06	down		novel	ENSRNOT00000039554	Mysm1	sense overlapping	28469
chr17	25656781	25656871	diffreps_peak_5188	10.1931	90	chr17:25641435-25658618+	2563.6	6.41008e-11	5.47905e-08	down	17_25658618_25641435_-17183|20.21|2|2	PMID:25714049	NM_214457	Phactr1	exonic	727
