# Supplementary material for: Transcriptome-wide map of m6A circRNAs identified in a rat model of hypoxia mediated pulmonary hypertension
Source: BMC Genomics. 2020 Jan 13;21:39. doi: 10.1186/s12864-020-6462-y (PMC6958941; doi:10.1186/s12864-020-6462-y)
Supplement: Supplementary file 4 — Additional file 4. Differentially expressed circRNAs in the lungs of HPH rat model. [file 12864_2020_6462_MOESM4_ESM.xlsx]

## Sheet: up.H_vs_N
Differentially expressed circRNAs for H_vs_N.up Fold change cutoff: 2.0 P-value cutoff: 0.1 Column A: CircRNAID, the ID of the identified circRNA by CIRI (To distinguish from canonical mRNA transcripts, the coordinate positions for each circRNA are connected with a vertical bar "|" instead of a dash "-"). Column B: fold change, the fold change between two groups of samples. Column C: pvalue, pval…
	Fold change & regulation			junction reads						Normalized reads						Annotation
CircRNAID	fold change	pvalue	regulation	N1	N5	N6	H-con1	H-con3	H-con5	N1	N5	N6	H-con1	H-con3	H-con5	chrom	txStart	txEnd	strand	circRNAID_inPublication	publication	best_transcript	GeneName	Catalog
chr6:133876160|133901701	152.07	0.0917916	up	0	0	0	18	3	4	0.668552	0.676134	0.216721	4.55088	2.25912	2	chr6	133876159	133901701	-	6_133901701_133876160_-25541|18.24|2|2	Youxintian2015	NM_001108048	Rps6ka5	exonic
chr10:67156415|67161781	48.4019	0.0524142	up	0	0	4	11	5	5	0.668552	0.676134	2.21672	3.84038	2.99609	2.32193	chr10	67156414	67161781	-			NM_020101	Adap2	antisense
chr3:74278896|74305278	42.2417	0.0829176	up	0	0	5	10	6	5	0.668552	0.676134	2.53865	3.70288	3.25912	2.32193	chr3	74278895	74305278	-			NM_031618	Nckap1	sense overlapping
chr20:15127859|15134292	28.1611	0.00627597	up	0	0	0	4	2	5	0.668552	0.676134	0.216721	2.38095	1.67416	2.32193	chr20	15127858	15134292	+			XM_002728936	LOC309692	sense overlapping
chr6:134762323|134781214	42.2417	0.0613992	up	0	0	2	3	8	5	0.668552	0.676134	1.21672	1.96591	3.67416	2.32193	chr6	134762322	134781214	-	6_134781214_134762323_-18891|12.70|2|2	Youxintian2015	NM_001025152	Tc2n	exonic
chr17:65624422|65642353	22.5289	0.0168828	up	2	0	2	4	4	8	1.66855	0.676134	1.21672	2.38095	2.67416	3	chr17	65624421	65642353	-	17_65642353_65624422_-17931|15.57|6|27	Youxintian2015	NM_203366	Zmynd11	exonic

## Sheet: down.H_vs_N
Differentially expressed circRNAs for H_vs_N.down Fold change cutoff: 2.0 P-value cutoff: 0.1 Column A: CircRNAID, the ID of the identified circRNA by CIRI (To distinguish from canonical mRNA transcripts, the coordinate positions for each circRNA are connected with a vertical bar "|" instead of a dash "-"). Column B: fold change, the fold change between two groups of samples. Column C: pvalue, pv…
	Fold change & regulation			junction reads						Normalized reads						Annotation
CircRNAID	fold change	pvalue	regulation	N1	N5	N6	H-con1	H-con3	H-con5	N1	N5	N6	H-con1	H-con3	H-con5	chrom	txStart	txEnd	strand	circRNAID_inPublication	publication	best_transcript	GeneName	Catalog
chr7:140092577|140093521	318.169	0.00252806	down	4	8	7	0	0	0	2.66855	3.67613	3.02408	0.380951	0.674161	0	chr7	140092576	140093521	-	7_140093521_140092577_-944|20.00|1|4	Youxintian2015	NM_001012223	Bin2	exonic
chr1:206002220|206002815	347.998	0.0004518	down	5	7	7	0	0	0	2.99048	3.48349	3.02408	0.380951	0.674161	0	chr1	206002219	206002815	+	1_206002815_206002220_-595|21.15|6|14	Youxintian2015	XM_341932	Srcap	exonic
chr9:96662888|96671598	170.448	0.0162893	down	8	3	5	0	0	0	3.66855	2.2611	2.53865	0.380951	0.674161	0	chr9	96662887	96671598	+	9_96671598_96662888_-8710|17.18|2|2	Youxintian2015	NM_001108230	Agap1	exonic
chr4:220011008|220014768	259.081	0.0556864	down	19	12	8	5	2	0	4.91648	4.2611	3.21672	2.70288	1.67416	0	chr4	220011007	220014768	+	4_220014768_220011008_-3760|19.70|6|44	Youxintian2015	XM_002729425	Jarid1a	exonic
chr16:21139419|21154658	75.7546	0.0812931	down	10	4	4	0	3	0	3.99048	2.67613	2.21672	0.380951	2.25912	0	chr16	21139418	21154658	+	16_21154658_21139419_-15239|23.16|4|7	Youxintian2015	NM_001013881	Gatad2a	exonic
chr14:83506986|83553821	374.985	0.00220917	down	4	6	11	0	0	0	2.66855	3.2611	3.67615	0.380951	0.674161	0	chr14	83506985	83553821	+			NM_138533	Spon2	sense overlapping
chr4:163308791|163321587	1670.39	0.02801	down	21	4	14	0	0	0	5.06087	2.67613	4.02408	0.380951	0.674161	0	chr4	163308790	163321587	+			ENSRNOT00000074175	Igkc	sense overlapping
chr19:33170505|33191468	63.9179	0.0799044	down	10	3	3	0	2	0	3.99048	2.2611	1.80168	0.380951	1.67416	0	chr19	33170504	33191468	-	19_33191468_33170505_-20963|19.76|6|45	Youxintian2015	NM_001014152	Phkb	exonic
chr1:173287252|173287353	44.1034	0.0245763	down	23	9	18	6	5	4	5.19211	3.84606	4.38665	2.96591	2.99609	2	chr1	173287251	173287353	-			NM_001107540	Rnf121	exonic
chr7:10868207|10869276	68.1791	0.0615441	down	6	4	6	3	0	0	3.25351	2.67613	2.80168	1.96591	0.674161	0	chr7	10868206	10869276	-			NM_001139487	LOC100125368	intronic
chr14:28602064|28651552	142.04	0.0560244	down	10	5	6	0	3	0	3.99048	2.99806	2.80168	0.380951	2.25912	0	chr14	28602063	28651552	-			NM_130822	Lphn3	exonic
chr1:181522423|181524772	90.9055	0.0838848	down	8	4	2	0	0	0	3.66855	2.67613	1.21672	0.380951	0.674161	0	chr1	181522422	181524772	-	1_181524772_181522423_-2349|19.04|3|4	Youxintian2015	NM_001107546	Dennd5a	exonic
chrM:13430|13505	230.105	0.0067712	down	6	3	9	0	0	0	3.25351	2.2611	3.38665	0.380951	0.674161	0	chrM	13429	13505	+					intergenic
chr4:165546186|165549471	132.571	0.0668912	down	8	5	7	0	3	0	3.66855	2.99806	3.02408	0.380951	2.25912	0	chr4	165546185	165549471	-	4_165549471_165546186_-3285|18.61|6|23	Youxintian2015	NM_001128192	Kcmf1	sense overlapping
chr9:119258574|119260443	284.08	0.0226711	down	10	5	4	0	0	0	3.99048	2.99806	2.21672	0.380951	0.674161	0	chr9	119258573	119260443	-	9_119260443_119258574_-1869|14.61|3|5	Youxintian2015	XM_244261	Smchd1	exonic
chr2:259990602|260017821	42.612	0.0358588	down	3	4	5	2	0	0	2.25351	2.67613	2.53865	1.38095	0.674161	0	chr2	259990601	260017821	-			NM_001047918	Bank1	exonic
chr12:45338581|45348353	340.896	0.0940098	down	18	5	16	0	6	0	4.83848	2.99806	4.21672	0.380951	3.25912	0	chr12	45338580	45348353	-	12_45348353_45338581_-9772|20.76|3|8	Youxintian2015	XM_003751198	Med13l	exonic
chr2:114764530|114772619	149.142	0.00199398	down	5	3	7	0	0	0	2.99048	2.2611	3.02408	0.380951	0.674161	0	chr2	114764529	114772619	+	2_114772619_114764530_-8089|10.86|2|2	Youxintian2015	NM_001106421	Tpd52	exonic
chr20:9565392|9573721	460.209	0.0022201	down	9	6	6	0	0	0	3.83848	3.2611	2.80168	0.380951	0.674161	0	chr20	9565391	9573721	-	20_9573721_9565392_-8329|21.34|6|66	Youxintian2015	NM_001039607	LOC294154	exonic
chr5:131704290|131706032	53.2649	0.0476234	down	5	3	5	0	2	0	2.99048	2.2611	2.53865	0.380951	1.67416	0	chr5	131704289	131706032	-			XM_342878	Zyg11b	exonic
chr18:24770336|24774570	562.478	0.000392347	down	6	6	11	0	0	0	3.25351	3.2611	3.67615	0.380951	0.674161	0	chr18	24770335	24774570	+	18_24774570_24770336_-4234|20.26|6|17	Youxintian2015	NM_001031644	Ercc3	exonic
chr15:51886309|51887633	42.612	0.0586874	down	3	5	2	0	0	0	2.25351	2.99806	1.21672	0.380951	0.674161	0	chr15	51886308	51887633	+			NM_213626	Kif13b	exonic
chr5:62993105|62993528	204.537	0.0125241	down	8	3	6	0	0	0	3.66855	2.2611	2.80168	0.380951	0.674161	0	chr5	62993104	62993528	-	5_62993528_62993105_-423|21.41|5|14	Youxintian2015	XM_233141	Pigo	exonic
chr1:84062749|84366314	7286.64	0.000227451	down	18	15	19	0	0	0	4.83848	4.58303	4.46465	0.380951	0.674161	0	chr1	84062748	84366314	+			NM_173339	Ceacam10	sense overlapping
chr9:111853678|111878647	43.4997	0.0615169	down	14	5	7	2	4	2	4.47591	2.99806	3.02408	1.38095	2.67416	1	chr9	111853677	111878647	-			NM_012979	Man2a1	antisense
